# Supplementary material for: Host response during unresolved urinary tract infection alters female mammary tissue homeostasis through collagen deposition and TIMP1
Source: Nat Commun. 2024 Apr 16;15:3282. doi: 10.1038/s41467-024-47462-7 (PMC11021735; doi:10.1038/s41467-024-47462-7)
Supplement: Supplementary file 4 — Supplementary Data 1 [file 41467_2024_47462_MOESM4_ESM.xlsx]

## Sheet: Supp. Data 1
Supp. Data 1. Log2FC and p-values for genes included in the YAP signaling signature in NP Epithelial Clusters (Fig. 2C); avg_log2FC: log fold-change of the average expression between two groups, positive values indicate that that feature is highly expressed in defined cluster and condition, negative values indicate that that feature is lowly expressed in defined cluster and condition.
cluster	gene	avg_log2FC	p_val
BM_No-UTI	Serpine1	2.76173	2.8735e-186
BM_No-UTI	Cyr61	-0.71932	3.79e-116
BM_No-UTI	Phgdh	-1.79708	2.18924e-109
BM_No-UTI	Birc5	-0.338874	1.00235e-85
BM_No-UTI	Fstl1	3.85905	7.53911e-82
BM_No-UTI	Flna	1.7008	3.13086e-76
BM_No-UTI	Thbs1	1.48921	5.6437e-73
BM_No-UTI	Tgm2	-1.86094	1.67081e-52
BM_No-UTI	Gadd45b	0.828117	4.08788e-49
BM_No-UTI	Cdc20	-0.162264	2.04926e-42
BM_No-UTI	Top2a	-1.46907	8.36376e-41
BM_No-UTI	Dut	1.39886	3.35744e-33
BM_No-UTI	Tgfb2	-1.48057	1.83988e-32
BM_No-UTI	Slit2	3.5722	4.20431e-18
BM_No-UTI	Dusp1	0.525946	1.47117e-17
BM_No-UTI	Lhfp	2.61634	1.91727e-17
BM_No-UTI	Pmp22	1.75242	3.5687e-17
BM_No-UTI	Fscn1	2.23205	8.80661e-14
BM_No-UTI	Dab2	-0.298118	4.81721e-11
BM_No-UTI	Tk1	1.02406	6.1886e-09
BM_No-UTI	Itgb2	1.52411	5.76943e-08
BM_No-UTI	Hmmr	1.88203	8.63926e-07
BM_No-UTI	Bicc1	1.62706	2.15933e-06
BM_No-UTI	Sgk1	-0.153197	0.00420812
BM_No-UTI	Ndrg1	0.140503	0.00437139
BM_No-UTI	Tns1	2.33802	0.0735656
BM_No-UTI	Stmn1	0.00280998	0.102618
BM_No-UTI	Ctgf	2.65555	0.187562
BM_No-UTI	Axl	3.21223	0.372946
BM_No-UTI	Marcks	0.572507	0.43128
BM_No-UTI	Gas6	0.0649552	0.817506
LASP_No-UTI	Fscn1	-1.61583	3.66138e-79
LASP_No-UTI	Itgb2	-1.22441	1.15959e-52
LASP_No-UTI	Stmn1	0.862693	4.07445e-50
LASP_No-UTI	Phgdh	-0.989701	1.56667e-47
LASP_No-UTI	Slit2	-3.44174	1.43297e-44
LASP_No-UTI	Axl	-2.97611	9.15583e-41
LASP_No-UTI	Marcks	-1.04534	1.16108e-36
LASP_No-UTI	Dab2	0.995525	1.9076e-32
LASP_No-UTI	Birc5	0.710473	3.94908e-32
LASP_No-UTI	Bicc1	-3.77673	7.60963e-30
LASP_No-UTI	Tgm2	-1.25234	2.67311e-27
LASP_No-UTI	Dusp1	-0.234493	5.43166e-24
LASP_No-UTI	Lhfp	-3.05836	6.26447e-19
LASP_No-UTI	Sgk1	-0.695963	7.20587e-19
LASP_No-UTI	Flna	-0.706747	2.33724e-18
LASP_No-UTI	Serpine1	-2.53615	3.96329e-18
LASP_No-UTI	Ndrg1	-0.819085	1.97871e-16
LASP_No-UTI	Cyr61	1.1977	1.6833e-15
LASP_No-UTI	Ctgf	0.665992	6.08596e-13
LASP_No-UTI	Gas6	0.718426	3.50621e-10
LASP_No-UTI	Ankrd1	2.16201	5.97939e-09
LASP_No-UTI	Tgfb2	0.618743	2.93173e-08
LASP_No-UTI	Tns1	-2.61812	7.1163e-08
LASP_No-UTI	Gadd45b	-0.405087	9.27256e-08
LASP_No-UTI	Pmp22	-2.57769	1.99512e-07
LASP_No-UTI	Dut	-0.177929	1.01009e-05
LASP_No-UTI	Thbs1	-0.24058	0.0115876
LASP_No-UTI	Top2a	0.624381	0.0155381
LASP_No-UTI	Hmmr	0.257052	0.0461083
LASP_No-UTI	Cdc20	1.0261	0.0907901
LHS_No-UTI	Ctgf	-1.7594	2.13249e-91
LHS_No-UTI	Hmmr	-0.00485345	7.23165e-79
LHS_No-UTI	Phgdh	1.35272	1.66446e-71
LHS_No-UTI	Tgm2	1.05958	1.5052e-60
LHS_No-UTI	Stmn1	-1.03688	4.32073e-51
LHS_No-UTI	Serpine1	-2.55261	1.97673e-45
LHS_No-UTI	Cdc20	-0.704529	9.59394e-34
LHS_No-UTI	Thbs1	-2.55084	3.65918e-31
LHS_No-UTI	Lhfp	-1.49008	6.59395e-28
LHS_No-UTI	Dut	-0.607394	5.30114e-25
LHS_No-UTI	Dab2	-2.6777	4.05998e-22
LHS_No-UTI	Marcks	0.55287	1.37605e-21
LHS_No-UTI	Sgk1	0.422613	1.35307e-16
LHS_No-UTI	Slit2	-2.64751	3.55617e-16
LHS_No-UTI	Gas6	-1.46966	1.04881e-15
LHS_No-UTI	Ankrd1	-2.6044	2.80358e-11
LHS_No-UTI	Birc5	0.128597	1.05661e-10
LHS_No-UTI	Top2a	0.495999	6.23787e-08
LHS_No-UTI	Tgfb2	-1.81096	7.25349e-08
LHS_No-UTI	Axl	-2.96516	2.55763e-07
LHS_No-UTI	Dusp1	-1.29735	2.65818e-06
LHS_No-UTI	Pmp22	-1.76372	2.7979e-06
LHS_No-UTI	Fstl1	-3.99477	1.0056e-05
LHS_No-UTI	Itgb2	-0.467715	0.00680028
LHS_No-UTI	Tns1	-1.88099	0.0207451
LHS_No-UTI	Flna	-1.05779	0.0324963
LHS_No-UTI	Fscn1	-2.41598	0.110025
LHS_No-UTI	Tk1	2.27183	0.299047
LHS_No-UTI	Bicc1	0.7431	0.546084
LHS_No-UTI	Ndrg1	-0.333305	0.679614
LHS_No-UTI	Cyr61	0.272524	0.790164
LHS_No-UTI	Gadd45b	-0.363602	0.976478
LASP_UTI	Cdc20	1.05299	5.28617e-268
LASP_UTI	Stmn1	0.600365	3.1693e-208
LASP_UTI	Ankrd1	1.18346	1.04911e-179
LASP_UTI	Cyr61	0.115739	4.55885e-165
LASP_UTI	Ctgf	-0.520689	1.99781e-142
LASP_UTI	Hmmr	0.0820653	1.7574e-141
LASP_UTI	Top2a	0.540784	8.65396e-102
LASP_UTI	Dab2	1.43685	1.15129e-99
LASP_UTI	Birc5	-0.0185196	1.27829e-71
LASP_UTI	Bicc1	-5.18462	6.34992e-65
LASP_UTI	Lhfp	-0.896939	4.50858e-64
LASP_UTI	Gadd45b	-0.37342	4.68687e-52
LASP_UTI	Tgfb2	1.86072	7.31832e-39
LASP_UTI	Flna	-0.591719	2.04699e-33
LASP_UTI	Tgm2	-1.2182	1.09076e-24
LASP_UTI	Fscn1	-2.69789	3.06111e-24
LASP_UTI	Tns1	-2.03682	3.35193e-13
LASP_UTI	Phgdh	-1.27351	2.2633e-12
LASP_UTI	Gas6	0.828264	1.53487e-11
LASP_UTI	Itgb2	-0.556496	5.66816e-08
LASP_UTI	Dusp1	0.890756	1.49119e-07
LASP_UTI	Axl	-3.85684	1.38235e-06
LASP_UTI	Sgk1	-0.359598	1.20253e-05
LASP_UTI	Pmp22	-0.242774	0.000140743
LASP_UTI	Serpine1	-2.25148	0.00185378
LASP_UTI	Marcks	-1.11371	0.00285436
LASP_UTI	Thbs1	0.841171	0.00616429
LASP_UTI	Dut	-0.751761	0.187041
LASP_UTI	Ndrg1	0.374402	0.198105
LASP_UTI	Slit2	-2.58036	0.382511
LHS_UTI	Phgdh	1.40059	4.30886e-250
LHS_UTI	Tk1	1.70995	3.79147e-230
LHS_UTI	Stmn1	-1.39138	6.59833e-181
LHS_UTI	Hmmr	-2.28618	4.89129e-178
LHS_UTI	Ctgf	-3.65298	1.62661e-157
LHS_UTI	Tgm2	1.68529	9.14645e-153
LHS_UTI	Lhfp	-2.47756	9.65635e-93
LHS_UTI	Bicc1	-0.0342963	7.41137e-84
LHS_UTI	Fscn1	-2.05906	2.93886e-82
LHS_UTI	Dusp1	-1.59443	1.59027e-74
LHS_UTI	Thbs1	-2.97316	2.69705e-69
LHS_UTI	Serpine1	-2.88562	3.98991e-67
LHS_UTI	Birc5	0.31145	8.1509e-67
LHS_UTI	Itgb2	0.138828	6.93986e-43
LHS_UTI	Cdc20	-1.42779	2.40154e-32
LHS_UTI	Gas6	-1.61323	2.43184e-22
LHS_UTI	Sgk1	0.579503	2.11426e-21
LHS_UTI	Dut	-0.942646	1.99809e-20
LHS_UTI	Marcks	0.540222	4.90026e-16
LHS_UTI	Tns1	-1.80498	1.92569e-15
LHS_UTI	Ankrd1	-4.37077	3.28451e-12
LHS_UTI	Axl	-3.30837	1.3994e-11
LHS_UTI	Slit2	-3.04123	7.8923e-05
LHS_UTI	Cyr61	-0.567767	0.00102853
LHS_UTI	Top2a	-0.421324	0.00161811
LHS_UTI	Ndrg1	-0.214136	0.00626329
LHS_UTI	Gadd45b	-0.569667	0.0159765
LHS_UTI	Pmp22	-0.980786	0.28074
LHS_UTI	Tgfb2	-2.24617	0.50653
LHS_UTI	Fstl1	-5.09835	0.569029
LHS_UTI	Dab2	-3.87772	0.686144
LHS_UTI	Flna	-1.21467	0.997273
BM_UTI	Serpine1	2.77806	3.74258e-163
BM_UTI	Cyr61	-2.63235	2.94743e-144
BM_UTI	Slit2	2.14734	2.10585e-143
BM_UTI	Fstl1	2.78871	2.77524e-98
BM_UTI	Dut	1.51823	6.98312e-97
BM_UTI	Phgdh	-1.60701	4.91375e-75
BM_UTI	Ankrd1	-0.553507	2.5321e-65
BM_UTI	Hmmr	1.97221	1.61967e-57
BM_UTI	Flna	1.66541	2.72046e-39
BM_UTI	Fscn1	3.21816	5.80271e-39
BM_UTI	Cdc20	-1.97683	1.1259e-38
BM_UTI	Thbs1	0.647521	8.53124e-38
BM_UTI	Birc5	-1.65896	1.18281e-37
BM_UTI	Ctgf	-0.444019	1.72268e-33
BM_UTI	Gadd45b	1.38005	3.9901e-33
BM_UTI	Tgm2	-2.05704	4.97981e-33
BM_UTI	Lhfp	2.084	7.53226e-24
BM_UTI	Tgfb2	-1.16	8.98947e-18
BM_UTI	Tk1	1.03479	1.14983e-15
BM_UTI	Bicc1	2.46713	1.23649e-14
BM_UTI	Top2a	-0.660733	5.24388e-11
BM_UTI	Stmn1	0.105141	5.29529e-11
BM_UTI	Pmp22	1.85379	1.2915e-08
BM_UTI	Gas6	0.173965	8.41104e-08
BM_UTI	Ndrg1	0.639094	1.37799e-06
BM_UTI	Itgb2	0.914177	6.90235e-05
BM_UTI	Axl	2.81155	0.000954496
BM_UTI	Dusp1	0.777863	0.00482398
BM_UTI	Dab2	-0.0303684	0.0132307
BM_UTI	Sgk1	-0.0661527	0.0189893
BM_UTI	Tns1	2.83811	0.0539386
BM_UTI	Marcks	0.688004	0.178004
