# Supplementary material for: Host response during unresolved urinary tract infection alters female mammary tissue homeostasis through collagen deposition and TIMP1
Source: Nat Commun. 2024 Apr 16;15:3282. doi: 10.1038/s41467-024-47462-7 (PMC11021735; doi:10.1038/s41467-024-47462-7)
Supplement: Supplementary file 5 — Supplementary Data 2 [file 41467_2024_47462_MOESM5_ESM.xlsx]

## Sheet: Supp. Data 2
Supp. Data 2. Log2FC and p-values for genes included in the MEC-ECM Communication Signature in NP Epithelial Clusters (Fig. S3A); avg_log2FC: log fold-change of the average expression between two groups, positive values indicate that that feature is highly expressed in defined cluster and condition, negative values indicate that that feature is lowly expressed in defined cluster and condition.
cluster	gene	avg_log2FC	p_val
BM_No-UTI	Htr1b	4.52209	0
BM_No-UTI	Fgf21	4.14874	0
BM_No-UTI	Nts	4.08684	0
BM_No-UTI	Prr9	3.69065	0
BM_No-UTI	Gdnf	3.68513	0
BM_No-UTI	Orm1	3.39931	0
BM_No-UTI	Col5a1	3.38236	0
BM_No-UTI	Fam43b	3.30507	0
BM_No-UTI	Klrb1b	2.9584	0
BM_No-UTI	Uts2b	2.90461	0
BM_No-UTI	Brinp1	2.85833	0
BM_No-UTI	Gpm6a	2.7275	0
BM_No-UTI	Prg2	2.68268	0
BM_No-UTI	Gm46224	2.34256	0
BM_No-UTI	Gm13861	2.32922	0
BM_No-UTI	Abcc9	2.20683	0
BM_No-UTI	Mlip	2.12044	0
BM_No-UTI	Shisa3	1.96246	0
BM_No-UTI	Hcn4	1.76467	0
BM_No-UTI	Adamtsl2	1.75289	0
BM_No-UTI	Dusp15	1.53157	0
BM_No-UTI	Htr7	1.29197	0
BM_No-UTI	Ccl19	1.23613	0
BM_No-UTI	Cldn22	0.450425	0
BM_No-UTI	Gm29101	-0.605545	0
BM_No-UTI	Tg	3.65546	9.3e-305
BM_No-UTI	Dlk1	3.02559	7.3e-287
BM_No-UTI	Olr1	0.343226	1e-283
BM_No-UTI	Tnfrsf8	3.03799	7.8e-280
BM_No-UTI	Ccdc3	2.59868	1.4e-268
BM_No-UTI	Krt14	3.55007	2.2e-260
BM_No-UTI	Apoe	3.21866	6.3e-258
BM_No-UTI	Trem2	3.77566	7.2e-257
BM_No-UTI	Asb5	-1.53595	5.4e-254
BM_No-UTI	Fst	3.50736	7.3e-252
BM_No-UTI	Sparc	3.58227	9.2e-249
BM_No-UTI	1500009L16Rik	3.49138	3.1e-246
BM_No-UTI	Krt17	3.0728	1.5e-245
BM_No-UTI	Acta2	3.33245	3.3e-245
BM_No-UTI	Ifng	0.825862	3.9e-245
BM_No-UTI	Tpm2	3.18511	2.5e-243
BM_No-UTI	S1pr3	3.37568	3.8e-240
BM_No-UTI	Cda	3.0541	2.3e-239
BM_No-UTI	Krt18	-3.88361	3.5e-238
BM_No-UTI	Mefv	0.435894	3e-237
BM_No-UTI	Cldn3	-6.19706	5.5e-236
BM_No-UTI	Mgp	3.58079	2.7e-234
BM_No-UTI	Tagln	3.06985	7.8e-230
BM_No-UTI	Klk4	-3.80843	7.1e-228
BM_No-UTI	Col4a1	3.17267	1.5e-227
BM_No-UTI	Il17b	4.00208	2.4e-227
BM_No-UTI	Slc11a1	2.77231	6.7e-225
BM_No-UTI	Krt19	-5.39472	1.1e-224
BM_No-UTI	Cxcl14	3.59811	1.6e-224
BM_No-UTI	1500015O10Rik	4.53289	9e-224
BM_No-UTI	Xcl1	-2.84786	2e-222
BM_No-UTI	Hist1h4i	-6.84863	2.9e-222
BM_No-UTI	Mmp9	-6.43289	3e-222
BM_No-UTI	Thrsp	-5.26286	6.6e-222
BM_No-UTI	H2-M2	-2.1808	4e-221
BM_No-UTI	Krt13	-1.68124	1.2e-220
BM_No-UTI	Aif1	4.65147	1.4e-220
BM_No-UTI	Sfn	2.16894	5.8e-220
BM_No-UTI	Nuf2	0.510412	1.3e-219
BM_No-UTI	Rspo3	1.89531	3.2e-219
BM_No-UTI	Olah	-2.60162	9.1e-219
BM_No-UTI	Gm30484	-0.915201	4.5e-218
BM_No-UTI	Pla2g2d	1.96804	6.6e-218
BM_No-UTI	Ctsr	-1.44617	2.9e-217
BM_No-UTI	Apold1	2.75255	3.2e-217
BM_No-UTI	Cd247	1.50891	5.9e-216
BM_No-UTI	Sox11	3.15123	4.2e-215
BM_No-UTI	Hmox1	2.91068	4.3e-215
BM_No-UTI	Sept3	3.6259	7.4e-213
BM_No-UTI	Kif4	1.28264	5.5e-209
BM_No-UTI	Gpr37l1	2.02174	1.6e-208
BM_No-UTI	Pi15	2.11458	2.9e-208
BM_No-UTI	Nrxn1	1.13927	7.4e-208
BM_No-UTI	Lair1	-0.810156	9.3e-208
BM_No-UTI	Ncapg	-0.0507933	8.1e-206
BM_No-UTI	Trat1	-1.09561	9.2e-206
BM_No-UTI	Klrc1	7.76434	1.4e-205
BM_No-UTI	Col4a2	3.51217	8.4e-204
BM_No-UTI	Gm15056	5.31481	9.6e-204
BM_No-UTI	Gjb4	2.3721	2.5e-202
BM_No-UTI	Csn2	-5.67374	3.2e-202
BM_No-UTI	Cotl1	2.456	1.2e-199
BM_No-UTI	Lmo1	3.28019	4.9e-199
BM_No-UTI	8430408G22Rik	-2.47189	2.3e-198
BM_No-UTI	Egf	-0.82478	4.4e-197
BM_No-UTI	Cldn7	-5.22818	1.1e-196
BM_No-UTI	Cldn4	-4.78808	1.2e-196
BM_No-UTI	Bcl2a1a	-3.87749	1.2e-196
BM_No-UTI	Racgap1	0.0276783	1.8e-193
BM_No-UTI	Pmepa1	1.91525	2.6e-193
BM_No-UTI	Ccr10	-0.759484	1.3e-192
BM_No-UTI	Wfdc18	-5.62265	3.5e-192
BM_No-UTI	Esm1	-4.58092	9.6e-192
BM_No-UTI	Ccl21a	1.37625	8.6e-191
BM_No-UTI	Tnfrsf17	2.10641	1.9e-186
BM_No-UTI	Serpine1	2.76173	2.9e-186
BM_No-UTI	Fam210b	-4.68987	1.9e-185
BM_No-UTI	Krt8	-2.6177	2e-184
BM_No-UTI	Lama3	2.80813	3.1e-183
BM_No-UTI	Ddc	-2.83768	9.6e-183
BM_No-UTI	Ifitm3	1.75707	2.7e-182
BM_No-UTI	Il11	2.30564	5.4e-182
BM_No-UTI	Hmgcs2	-7.35171	3.5e-180
BM_No-UTI	Aire	-0.44752	2.5e-179
BM_No-UTI	Cald1	2.37138	1.8e-178
BM_No-UTI	Ckb	3.20203	8.8e-178
BM_No-UTI	Cd163l1	2.11596	2.9e-177
BM_No-UTI	Clu	-3.40051	8.5e-177
BM_No-UTI	Sftpd	-5.43672	3.3e-176
BM_No-UTI	Odc1	2.62446	1.5e-173
BM_No-UTI	Klf2	-2.65091	1.6e-173
BM_No-UTI	Cdkn3	-1.30196	1.2e-172
BM_No-UTI	Maff	1.91709	1.1e-170
BM_No-UTI	Gjb3	2.28482	3.4e-169
BM_No-UTI	Fbln2	3.38132	5.3e-169
BM_No-UTI	Calca	-7.69706	8.1e-169
BM_No-UTI	Rhov	-5.23466	3.7e-168
BM_No-UTI	Sema3g	4.15165	8.1e-167
BM_No-UTI	Mcemp1	0.918659	5.2e-166
BM_No-UTI	Fasl	-0.570732	4.9e-164
BM_No-UTI	Vim	2.7181	1e-163
BM_No-UTI	Cd86	-2.95843	1.3e-163
BM_No-UTI	Arc	3.02913	4.9e-162
BM_No-UTI	Apobec2	-0.477066	5.2e-162
BM_No-UTI	Anxa1	-3.30091	6e-162
BM_No-UTI	Retnla	-0.148008	2.7e-161
BM_No-UTI	Slc4a8	-0.136862	2.8e-161
BM_No-UTI	Ms4a6d	-0.652233	8e-161
BM_No-UTI	Aldh1a2	3.05164	5.6e-160
BM_No-UTI	Col7a1	3.06329	1.1e-159
BM_No-UTI	Pax1	3.05299	1.4e-159
BM_No-UTI	Bik	-6.13004	3.6e-159
BM_No-UTI	Chil1	2.67651	2.8e-158
BM_No-UTI	Ccl22	0.318526	5.4e-158
BM_No-UTI	Pde10a	3.14427	5.9e-158
BM_No-UTI	Tpm1	1.48842	2.4e-157
BM_No-UTI	Acot1	-2.03778	2.5e-157
BM_No-UTI	Rgs7bp	2.99015	6.2e-156
BM_No-UTI	Foxs1	-4.86904	8.9e-156
BM_No-UTI	Spic	0.568698	1.6e-155
BM_No-UTI	Cebpb	1.44454	4.4e-154
BM_No-UTI	Pbk	-0.481873	1.3e-153
BM_No-UTI	Cxcl15	-7.48945	3.9e-153
BM_No-UTI	Klf6	-2.77715	3.4e-152
BM_No-UTI	Rgcc	2.25863	7.8e-152
BM_No-UTI	Trps1	-3.16748	2.8e-151
BM_No-UTI	Mt1	1.50285	3.5e-149
BM_No-UTI	Aebp1	3.3059	7.1e-149
BM_No-UTI	Luzp1	1.78883	7.1e-147
BM_No-UTI	Vpreb3	1.10876	1.9e-146
BM_No-UTI	Fermt1	2.11897	2.3e-146
BM_No-UTI	Opcml	2.66118	6.9e-146
BM_No-UTI	Lilrb4a	-1.25794	1.1e-145
BM_No-UTI	Ifi202b	-2.08763	2.1e-145
BM_No-UTI	Ccl2	1.71832	3.2e-144
BM_No-UTI	Basp1	-3.98274	6.6e-144
BM_No-UTI	Hist1h1c	-4.11678	1.1e-143
BM_No-UTI	Tmsb4x	-1.6352	5.3e-142
BM_No-UTI	Ehf	-6.1575	2.8e-141
BM_No-UTI	Cdca8	-4.24576	7.5e-141
BM_No-UTI	Fibin	3.03449	7e-140
BM_No-UTI	Cdca3	-2.55797	3.7e-139
BM_No-UTI	Nrgn	3.5642	4.4e-139
BM_No-UTI	Spon2	3.47487	8.4e-139
BM_No-UTI	Nr4a3	2.09746	9e-138
BM_No-UTI	Cd8b1	0.691525	1.7e-137
BM_No-UTI	Kcna1	1.38897	2.3e-137
BM_No-UTI	Tph1	-5.54121	4.1e-137
BM_No-UTI	Ctsl	1.55742	8e-137
BM_No-UTI	Apoc1	2.89626	6.8e-136
BM_No-UTI	Epcam	-1.32333	2.7e-135
BM_No-UTI	Tubb6	1.67044	6.6e-135
BM_No-UTI	C7	3.08187	6.7e-135
BM_No-UTI	Mki67	-2.47831	7.8e-134
BM_No-UTI	Cpz	3.12297	1.8e-133
BM_No-UTI	Dusp9	3.43863	2e-133
BM_No-UTI	Ntrk1	3.22119	6.5e-133
BM_No-UTI	Tspan11	2.16222	9e-133
BM_No-UTI	Lgals3	-4.29711	1.1e-132
BM_No-UTI	Vgll3	2.80807	1.8e-132
BM_No-UTI	Gm49257	3.0704	3.3e-132
BM_No-UTI	Nes	2.06536	3.6e-132
BM_No-UTI	Tiparp	2.04267	4.3e-132
BM_No-UTI	Slamf8	1.69388	1.3e-131
BM_No-UTI	Tnf	-3.58315	2.1e-131
BM_No-UTI	Filip1	2.16171	2.8e-131
BM_No-UTI	Hist1h1b	-5.03007	4.7e-130
BM_No-UTI	Ereg	2.51178	5.7e-130
BM_No-UTI	Wif1	3.7253	1e-129
BM_No-UTI	Grem2	2.44433	1.8e-129
BM_No-UTI	Vmn1r43	0.972144	2e-129
BM_No-UTI	Kif22	0.778165	2.9e-129
BM_No-UTI	H2-Q7	-1.7743	3.3e-129
BM_No-UTI	Ccl7	2.15138	3.8e-128
BM_No-UTI	Olfm2	3.66349	3.6e-126
BM_No-UTI	Tbx5	3.00489	2e-125
BM_No-UTI	Jund	-1.58373	6.7e-125
BM_No-UTI	CR974586.4	2.99828	9.4e-125
BM_No-UTI	Csn1s1	-5.78016	4.4e-124
BM_No-UTI	Ddit4l	-0.603859	1.4e-123
BM_No-UTI	Agtr1a	-6.93597	1.7e-123
BM_No-UTI	Slc36a2	0.298609	7.8e-123
BM_No-UTI	C1qb	1.08061	8.8e-123
BM_No-UTI	Rilpl2	-3.36743	2.5e-122
BM_No-UTI	Jun	-2.5045	4.3e-122
BM_No-UTI	Trem1	0.859947	5.7e-122
BM_No-UTI	Npy	3.34528	6.9e-122
BM_No-UTI	Rergl	1.53448	8.2e-122
BM_No-UTI	Wnt4	-3.9843	1.5e-121
BM_No-UTI	Gm12253	-1.44333	3.4e-121
BM_No-UTI	Itgax	1.48416	1.3e-120
BM_No-UTI	Fmod	4.1479	2.1e-120
BM_No-UTI	Wdfy4	-1.80134	2.8e-120
BM_No-UTI	Cited4	-2.98077	5.1e-120
BM_No-UTI	Socs1	1.76948	7.6e-120
BM_No-UTI	Bex4	-3.3832	8.3e-120
BM_No-UTI	Clec4a1	2.32746	8.5e-120
BM_No-UTI	Mt2	1.41703	8.7e-120
BM_No-UTI	Wnt10a	3.38423	8.9e-120
BM_No-UTI	Itgb6	-4.0974	1.1e-119
BM_No-UTI	Gm19951	2.71304	1.9e-119
BM_No-UTI	Vwa1	3.41279	3.1e-119
BM_No-UTI	Myl9	3.40168	3.7e-119
BM_No-UTI	Col9a3	2.79069	6.2e-119
BM_No-UTI	Lcp1	-3.6478	2.7e-118
BM_No-UTI	Btg2	-2.29376	3.3e-118
BM_No-UTI	Nfkbia	-2.4029	5.1e-118
BM_No-UTI	Il7r	-1.47363	1.8e-117
BM_No-UTI	Krt7	-4.43821	2.4e-117
BM_No-UTI	Lao1	-2.98628	4.7e-117
BM_No-UTI	Fcgr4	2.33529	4.8e-117
BM_No-UTI	Lgals7	1.75276	2.2e-116
BM_No-UTI	Csn1s2a	-5.90302	2.2e-116
BM_No-UTI	Cyr61	-0.71932	3.8e-116
BM_No-UTI	Itih2	-6.10409	1.1e-115
BM_No-UTI	Penk	3.31556	9.3e-115
BM_No-UTI	Dusp14	1.14575	2.9e-113
BM_No-UTI	Hcls1	-2.33714	3.3e-113
BM_No-UTI	Gm8251	0.881689	1.8e-112
BM_No-UTI	Tubb2b	-1.92086	4.1e-112
BM_No-UTI	Timd4	0.462824	1.2e-111
BM_No-UTI	AW112010	-3.12547	6.8e-111
BM_No-UTI	Gbp2b	0.839606	1.5e-110
BM_No-UTI	Atf3	-2.50145	2.4e-110
BM_No-UTI	Crb3	-4.12227	3.3e-110
BM_No-UTI	Egr1	-2.03954	4.1e-110
BM_No-UTI	C1qa	-0.512365	4.3e-110
BM_No-UTI	Postn	2.81796	1.6e-109
BM_No-UTI	Phgdh	-1.79708	2.2e-109
BM_No-UTI	H1f0	-2.78238	2.9e-109
BM_No-UTI	Ifi30	0.849986	5.2e-109
BM_No-UTI	Slfn4	-0.939821	9.3e-109
BM_No-UTI	Serpina3f	3.31827	1.7e-108
BM_No-UTI	Cytip	-3.51969	2.5e-108
BM_No-UTI	Tie1	4.23277	1.1e-107
BM_No-UTI	Itgam	1.92683	2.2e-107
BM_No-UTI	Mt3	1.04747	4e-107
BM_No-UTI	Cmtm8	-7.63065	9.5e-107
BM_No-UTI	Dusp8	-1.98462	2.8e-106
BM_No-UTI	Cenpm	-5.93387	7.7e-106
BM_No-UTI	Wfdc12	-5.16938	1.6e-105
BM_No-UTI	Ncmap	-3.01675	2.6e-105
BM_No-UTI	Igfbp7	2.90285	4.6e-105
BM_No-UTI	Gm16685	-0.506481	7.2e-105
BM_No-UTI	Defb1	-0.33059	9e-105
BM_No-UTI	Gem	2.1383	1.3e-104
BM_No-UTI	Il1rl1	2.81555	1.5e-104
BM_No-UTI	Fgf1	1.97138	1.7e-104
BM_No-UTI	Ogfrl1	-2.42341	2.6e-104
BM_No-UTI	Slc7a11	3.2402	1.5e-103
BM_No-UTI	Palld	2.00945	1.6e-103
BM_No-UTI	Ism1	2.69969	2.7e-103
BM_No-UTI	Gjb2	-3.32141	1.1e-102
BM_No-UTI	Pecam1	0.317301	1.4e-102
BM_No-UTI	Gm10851	-0.427421	1.4e-102
BM_No-UTI	Twist1	3.05463	6.3e-102
BM_No-UTI	Myh11	3.45518	3.6e-101
BM_No-UTI	Mreg	2.75552	5.8e-101
BM_No-UTI	Rhob	-1.66261	2.5e-99
BM_No-UTI	Marcksl1	1.50766	2.7e-99
BM_No-UTI	Psmb9	-1.53269	3.7e-99
BM_No-UTI	Muc4	-5.07336	4.6e-99
BM_No-UTI	Limd2	-1.21587	5.7e-99
BM_No-UTI	Dpep1	2.9035	1.32e-98
BM_No-UTI	Pdpn	3.34533	1.47e-98
BM_No-UTI	Cd74	1.45884	2.09e-98
BM_No-UTI	Rasip1	3.46884	5.09e-98
BM_No-UTI	Col9a1	-3.95218	1.77e-97
BM_No-UTI	Ighm	-6.51522	5.02e-97
BM_No-UTI	Csf1	0.994207	5.39e-97
BM_No-UTI	Cd14	-3.1392	9.6e-97
BM_No-UTI	Bst2	-2.54207	1.32e-96
BM_No-UTI	Igkc	2.04121	5.24e-96
BM_No-UTI	Sprr2a3	-5.52964	5.91e-96
BM_No-UTI	Ramp3	1.15944	2.36e-95
BM_No-UTI	Nccrp1	2.12805	3.48e-95
BM_No-UTI	Gpx3	-4.15813	4.89e-95
BM_No-UTI	Batf3	4.33664	1.55e-94
BM_No-UTI	Fam71a	-2.45249	1.96e-94
BM_No-UTI	Spp1	-3.29416	2.62e-94
BM_No-UTI	Maf	3.16725	4.2e-94
BM_No-UTI	Il6	4.66497	5.6e-94
BM_No-UTI	Mylk	3.35214	1.37e-93
BM_No-UTI	Cd177	2.43464	2.35e-93
BM_No-UTI	Cks1b	-1.12215	2.37e-93
BM_No-UTI	Prss2	-2.76192	3.45e-93
BM_No-UTI	Sell	0.243706	3.71e-93
BM_No-UTI	Gm266	-5.64185	4.82e-93
BM_No-UTI	BC035044	-0.692727	1.55e-92
BM_No-UTI	Kcne4	1.17088	3.65e-92
BM_No-UTI	Txnip	-2.45983	1.03e-91
BM_No-UTI	Scd1	-3.02442	1.97e-91
BM_No-UTI	Atp1a2	2.67958	7.59e-91
BM_No-UTI	Cd79a	-1.51238	9.15e-91
BM_No-UTI	Knstrn	-4.16093	1.76e-90
BM_No-UTI	Egr2	1.89566	1.77e-90
BM_No-UTI	Ptgs2	0.41002	2.09e-90
BM_No-UTI	Fam129a	2.51378	2.82e-90
BM_No-UTI	Crip1	-2.66924	4.16e-90
BM_No-UTI	Igfbp5	1.55864	2.25e-89
BM_No-UTI	Metrnl	-7.17268	2.6e-89
BM_No-UTI	Kdr	-1.23543	3.85e-89
BM_No-UTI	Mal	-7.90913	4.12e-89
BM_No-UTI	Slc6a17	3.41518	8.1e-89
BM_No-UTI	Satb1	-0.952376	1.08e-88
BM_No-UTI	Cldn5	1.65298	6.74e-88
BM_No-UTI	Tyms	-1.44139	6.85e-88
BM_No-UTI	Ms4a4b	-1.47892	6.99e-88
BM_No-UTI	Osgin1	1.46691	9.23e-88
BM_No-UTI	Gfra2	0.29556	1.15e-87
BM_No-UTI	Csrp2	1.41107	1.36e-87
BM_No-UTI	Gpr87	3.20819	1.37e-87
BM_No-UTI	Ctss	-3.23511	1.83e-87
BM_No-UTI	Alox12e	-3.28152	1.88e-87
BM_No-UTI	Igfbp2	3.63426	2.51e-87
BM_No-UTI	Tdrd5	-0.0325873	4.39e-87
BM_No-UTI	Plvap	-2.73735	1.12e-86
BM_No-UTI	Plp1	-2.48672	1.36e-86
BM_No-UTI	Adora2b	1.37423	1.86e-86
BM_No-UTI	Pdlim7	1.81911	1.9e-86
BM_No-UTI	Ighd	-0.263967	2.16e-86
BM_No-UTI	Actg2	3.39036	3.7e-86
BM_No-UTI	Trp53inp1	-3.12172	3.92e-86
BM_No-UTI	Ccdc71l	-4.60387	4.49e-86
BM_No-UTI	Birc5	-0.338874	1e-85
BM_No-UTI	Hdc	1.81076	1.08e-85
BM_No-UTI	H2-Oa	-2.10457	4.95e-85
BM_No-UTI	Rbpms	2.18108	8.88e-85
BM_No-UTI	F10	-2.36657	2.78e-84
BM_No-UTI	Dhh	0.822793	3.2e-84
BM_No-UTI	Ms4a4c	-1.5235	3.69e-84
BM_No-UTI	Gimap3	-1.81113	8.08e-84
BM_No-UTI	Il24	2.029	8.11e-84
BM_No-UTI	1200007C13Rik	1.44234	1.05e-83
BM_No-UTI	Scd2	-0.466138	1.16e-83
BM_No-UTI	St14	-3.7338	1.2e-83
BM_No-UTI	Ifi203	-3.83051	1.89e-83
BM_No-UTI	Ifi204	-3.98836	1.94e-83
BM_No-UTI	Htra1	3.68767	2.29e-83
BM_No-UTI	Spint1	-2.63316	9.16e-83
BM_No-UTI	Gzmb	-2.64027	2.03e-82
BM_No-UTI	Ptpn22	1.79283	2.69e-82
BM_No-UTI	Tnfsf11	-5.47069	5.86e-82
BM_No-UTI	Fstl1	3.85905	7.54e-82
BM_No-UTI	Slc28a3	-4.34951	1.69e-81
BM_No-UTI	Zfp36	-1.84297	1.75e-81
BM_No-UTI	Cenpf	-1.57291	2.72e-81
BM_No-UTI	Pcp4	-1.0048	2.88e-81
BM_No-UTI	Tenm2	3.37772	4.11e-81
BM_No-UTI	Clic4	1.07903	4.2e-81
BM_No-UTI	Nid1	3.56465	9.48e-81
BM_No-UTI	Pxdc1	2.20649	1.17e-80
BM_No-UTI	Cbr2	2.70632	2.83e-80
BM_No-UTI	Fxyd3	0.855646	4.07e-80
BM_No-UTI	Fcgbp	-4.89701	4.11e-80
BM_No-UTI	Arhgap31	0.493357	5.25e-80
BM_No-UTI	Dusp5	0.598184	6.01e-80
BM_No-UTI	Ccr2	-1.55109	9.67e-80
BM_No-UTI	Rbm47	-1.98665	1.12e-79
BM_No-UTI	C2cd4b	0.262848	2.02e-79
BM_No-UTI	Gja1	2.53549	3.52e-79
BM_No-UTI	Isg15	0.281008	4.66e-79
BM_No-UTI	Il10	2.42826	6.81e-79
BM_No-UTI	H2afz	1.02628	1.63e-78
BM_No-UTI	Treml4	2.2071	1.73e-78
BM_No-UTI	Scg3	-1.18669	2e-78
BM_No-UTI	Inhba	1.10402	3.14e-78
BM_No-UTI	Nrip2	2.11652	3.15e-78
BM_No-UTI	Hp	-5.02783	4.47e-78
BM_No-UTI	Nr4a1	-1.13016	5.88e-78
BM_No-UTI	Vcan	2.80836	1.36e-77
BM_No-UTI	Socs3	1.94263	2.08e-77
BM_No-UTI	Cnn1	3.58516	4.18e-77
BM_No-UTI	Eomes	-0.65826	5.81e-77
BM_No-UTI	Mical2	2.69525	6.55e-77
BM_No-UTI	Csf3r	2.65402	1.08e-76
BM_No-UTI	Tipin	0.262413	1.09e-76
BM_No-UTI	Apol7c	2.74617	1.15e-76
BM_No-UTI	Hspb8	1.17719	1.76e-76
BM_No-UTI	Asf1b	1.54024	2.22e-76
BM_No-UTI	Nupr1	-2.90648	2.28e-76
BM_No-UTI	Mex3b	-2.65527	2.72e-76
BM_No-UTI	Flna	1.7008	3.13e-76
BM_No-UTI	Osr1	0.911618	3.4e-76
BM_No-UTI	Col9a2	3.12293	3.61e-76
BM_No-UTI	Apc	-2.81222	4.1e-76
BM_No-UTI	Ebf1	0.212541	2.23e-75
BM_No-UTI	Mlph	-4.25481	2.46e-75
BM_No-UTI	Actg1	-1.22286	3e-75
BM_No-UTI	Tnfrsf4	-0.355623	3.72e-75
BM_No-UTI	Stc2	-5.66641	4.87e-75
BM_No-UTI	Gpr171	-1.85888	1e-74
BM_No-UTI	Gng11	2.96631	1.13e-74
BM_No-UTI	Sema4c	-1.27709	1.32e-74
BM_No-UTI	Ptprc	-1.48174	1.58e-74
BM_No-UTI	Crispld2	2.12364	3.98e-74
BM_No-UTI	Rbp7	-0.0280866	4.58e-74
BM_No-UTI	Fbln5	2.82685	6.24e-74
BM_No-UTI	Cited1	-4.97431	6.26e-74
BM_No-UTI	Pdlim3	2.18393	7.07e-74
BM_No-UTI	Anxa2	-1.18466	1.84e-73
BM_No-UTI	Pla1a	3.13584	3.46e-73
BM_No-UTI	Nostrin	-1.39668	3.81e-73
BM_No-UTI	Thbs1	1.48921	5.64e-73
BM_No-UTI	Nfkbiz	-2.14571	7.3e-73
BM_No-UTI	P2ry10	0.192727	7.46e-73
BM_No-UTI	Iglc2	-1.65753	9.75e-73
BM_No-UTI	Dpp4	-2.77462	2.62e-72
BM_No-UTI	Osm	1.74763	2.89e-72
BM_No-UTI	Olfr558	1.05004	3.89e-72
BM_No-UTI	Shisa2	-1.57859	4.06e-72
BM_No-UTI	Itga1	3.40923	4.27e-72
BM_No-UTI	Zbtb8a	-2.89921	5.93e-72
BM_No-UTI	Shisa8	4.83566	6.62e-72
BM_No-UTI	Krt5	3.67403	1.06e-71
BM_No-UTI	Esco2	1.25569	1.07e-71
BM_No-UTI	Sema3b	2.57537	1.16e-71
BM_No-UTI	Myo1g	0.698708	1.63e-71
BM_No-UTI	Ncr1	-0.866741	1.63e-71
BM_No-UTI	Areg	-5.71343	2.53e-71
BM_No-UTI	Irf8	-1.02366	3.38e-71
BM_No-UTI	Prrx1	3.51962	5.4e-71
BM_No-UTI	Elf5	-5.0896	5.66e-71
BM_No-UTI	Aldoc	-2.16631	5.94e-71
BM_No-UTI	Pou3f1	0.632198	9.18e-71
BM_No-UTI	Glul	-2.21025	3.02e-70
BM_No-UTI	Srxn1	1.40872	3.67e-70
BM_No-UTI	Uap1	1.67334	4.26e-70
BM_No-UTI	Gbp7	0.771629	1.65e-69
BM_No-UTI	Sox4	0.592876	1.75e-69
BM_No-UTI	Sgip1	2.88685	2e-69
BM_No-UTI	Slamf9	5.20874	3.41e-69
BM_No-UTI	Mndal	-2.28409	3.42e-69
BM_No-UTI	H2-DMb2	0.0653927	3.54e-69
BM_No-UTI	Ifnl3	-4.72427	3.09e-68
BM_No-UTI	Fcgr3	2.74939	3.11e-68
BM_No-UTI	Gm21762	2.79603	3.69e-68
BM_No-UTI	Cd8a	0.0020616	4.98e-68
BM_No-UTI	Fmnl1	-0.627975	5e-68
BM_No-UTI	Stra6l	-6.18534	6.1e-68
BM_No-UTI	Srf	-0.593763	1.18e-67
BM_No-UTI	Hells	-2.70829	1.78e-67
BM_No-UTI	Traf1	-0.989706	2.12e-67
BM_No-UTI	Ltb	-1.48349	2.57e-67
BM_No-UTI	Gpr141	2.62606	2.76e-67
BM_No-UTI	Rcan2	-0.781357	2.82e-67
BM_No-UTI	Igfbp4	0.793041	7.31e-67
BM_No-UTI	Clec9a	2.91155	1.6e-66
BM_No-UTI	Pqlc1	1.37805	3.03e-66
BM_No-UTI	Ramp2	3.01572	3.48e-66
BM_No-UTI	Kitl	1.54345	4.5e-66
BM_No-UTI	Itgb7	-2.47452	5.02e-66
BM_No-UTI	Rbpms2	-0.179375	9.83e-66
BM_No-UTI	Rgs16	-1.59118	1.18e-65
BM_No-UTI	Ptpre	2.34559	1.41e-65
BM_No-UTI	Dbi	-2.32849	2.2e-65
BM_No-UTI	Dcstamp	3.42378	5.52e-65
BM_No-UTI	Dntt	2.87973	8.89e-65
BM_No-UTI	Calm4	-0.27084	9.05e-65
BM_No-UTI	Cd80	2.65849	1.06e-64
BM_No-UTI	Rspo1	-3.27572	1.11e-64
BM_No-UTI	Inhbb	-5.38129	2.09e-64
BM_No-UTI	Kcnk3	1.97448	3.28e-64
BM_No-UTI	Rgs5	2.71366	3.7e-64
BM_No-UTI	Creb5	-1.72728	3.76e-64
BM_No-UTI	Tsc22d1	1.7855	5.18e-64
BM_No-UTI	Pln	1.95613	6.67e-64
BM_No-UTI	Ikzf2	-0.262526	6.9e-64
BM_No-UTI	Dock10	-0.909196	7.38e-64
BM_No-UTI	Col12a1	2.37257	7.6e-64
BM_No-UTI	Ccn2	0.895761	7.64e-64
BM_No-UTI	Il27	-2.15163	2.5e-63
BM_No-UTI	H2-M9	2.30074	3.99e-63
BM_No-UTI	Fabp3	2.59368	4.06e-63
BM_No-UTI	Cacnb3	-0.855596	5.44e-63
BM_No-UTI	Cox6a2	1.4146	5.44e-63
BM_No-UTI	Gm2396	2.95467	7.8e-63
BM_No-UTI	Kif23	-3.08869	8.36e-63
BM_No-UTI	Dscaml1	1.55811	1.24e-62
BM_No-UTI	Tarm1	2.61731	1.8e-62
BM_No-UTI	Cdc42ep5	-1.67284	2.96e-62
BM_No-UTI	Cd207	0.963888	3.31e-62
BM_No-UTI	Flt3	4.00806	3.71e-62
BM_No-UTI	Il2ra	-1.5863	4.47e-62
BM_No-UTI	Slc43a3	4.82431	8.86e-62
BM_No-UTI	Angpt4	1.86365	1.16e-61
BM_No-UTI	Cyp4f18	-0.833799	1.23e-61
BM_No-UTI	Muc1	-3.37558	3.18e-61
BM_No-UTI	Elf3	-3.48599	4.96e-61
BM_No-UTI	Pdk4	0.273997	5.55e-61
BM_No-UTI	Myod1	1.77595	5.72e-61
BM_No-UTI	Xbp1	-1.54796	6.46e-61
BM_No-UTI	S100g	-4.71345	2.43e-60
BM_No-UTI	Gzma	-1.38973	4.22e-60
BM_No-UTI	Fosb	-2.16737	4.94e-60
BM_No-UTI	Dusp4	-2.29526	6.35e-60
BM_No-UTI	Tcf7l2	-2.1471	6.48e-60
BM_No-UTI	Gimap4	-1.20314	1.23e-59
BM_No-UTI	Arl4d	1.13803	2.93e-59
BM_No-UTI	Iglv1	0.615774	3.43e-59
BM_No-UTI	Tnnc2	1.59961	3.61e-59
BM_No-UTI	Plau	-0.359136	6.54e-59
BM_No-UTI	Uhrf1	-0.609212	6.76e-59
BM_No-UTI	Pkp1	1.96347	8.08e-59
BM_No-UTI	Csn3	-4.49406	8.9e-59
BM_No-UTI	Mall	-1.74276	9.11e-59
BM_No-UTI	Trbc2	0.997514	1.25e-58
BM_No-UTI	Pou2af1	0.910275	2.47e-58
BM_No-UTI	Cd28	1.40411	2.96e-58
BM_No-UTI	Dscam	-5.50299	3.11e-58
BM_No-UTI	Dpysl3	3.11788	4.61e-58
BM_No-UTI	P4ha2	-2.4952	6.31e-58
BM_No-UTI	Gal	2.42315	6.53e-58
BM_No-UTI	Rbp1	0.89037	9.61e-58
BM_No-UTI	Lat	-0.894235	9.69e-58
BM_No-UTI	Prlr	-5.25173	1.22e-57
BM_No-UTI	Atp1b1	-4.14414	2.02e-57
BM_No-UTI	Myadm	-0.319196	3.3e-57
BM_No-UTI	Smtn	2.14479	3.45e-57
BM_No-UTI	Dgat1	-0.32432	4.23e-57
BM_No-UTI	Insc	0.162838	4.62e-57
BM_No-UTI	Fuca1	-2.30145	6.56e-57
BM_No-UTI	Cygb	2.60054	1.01e-56
BM_No-UTI	Ubd	-2.9492	1.11e-56
BM_No-UTI	Muc15	-3.68686	1.23e-56
BM_No-UTI	Neat1	0.667836	1.36e-56
BM_No-UTI	Hgf	4.04139	1.74e-56
BM_No-UTI	AA467197	-3.6129	1.77e-56
BM_No-UTI	Gpm6b	-0.174441	2.78e-56
BM_No-UTI	Aqp1	-1.07093	3.65e-56
BM_No-UTI	Cntn1	-1.36271	5.56e-56
BM_No-UTI	Nfix	1.11078	1.12e-55
BM_No-UTI	Hspa1a	-2.21216	1.2e-55
BM_No-UTI	Ltb4r1	5.29883	1.57e-55
BM_No-UTI	Car2	-6.13123	1.69e-55
BM_No-UTI	Plet1	-1.53682	1.73e-55
BM_No-UTI	Entpd2	-1.47628	2.49e-55
BM_No-UTI	Sept1	0.136466	4.01e-55
BM_No-UTI	Lgi2	5.32641	4.18e-55
BM_No-UTI	Foxp3	-0.568848	5.89e-55
BM_No-UTI	Tnfaip3	-1.88672	9.56e-55
BM_No-UTI	H2-Eb1	-0.458209	9.82e-55
BM_No-UTI	Stat5a	-1.01589	1.07e-54
BM_No-UTI	Phyh	-2.70125	1.96e-54
BM_No-UTI	Gimap6	-0.551989	3.35e-54
BM_No-UTI	Gdf10	4.11071	3.64e-54
BM_No-UTI	C1qc	2.4986	6.76e-54
BM_No-UTI	Pard6b	-2.848	1.77e-53
BM_No-UTI	Mfap4	2.36895	1.92e-53
BM_No-UTI	Gm12840	3.10989	3.81e-53
BM_No-UTI	Cavin2	-1.78459	5.57e-53
BM_No-UTI	Cd40	1.98909	5.63e-53
BM_No-UTI	Lgr5	2.24628	5.76e-53
BM_No-UTI	Cd36	1.95448	6.23e-53
BM_No-UTI	C1rb	2.72689	8.43e-53
BM_No-UTI	Gda	1.18386	1.26e-52
BM_No-UTI	Aoc3	2.69164	1.31e-52
BM_No-UTI	Plb1	-4.35047	1.34e-52
BM_No-UTI	Insm1	-1.04983	1.65e-52
BM_No-UTI	Tgm2	-1.86094	1.67e-52
BM_No-UTI	Fermt3	0.650241	1.93e-52
BM_No-UTI	Blnk	-3.74619	3.24e-52
BM_No-UTI	Cpne8	2.46428	5.3e-52
BM_No-UTI	Akr1c18	2.79293	8.76e-52
BM_No-UTI	Il1f9	-0.559813	9.18e-52
BM_No-UTI	Gas7	4.19033	1.15e-51
BM_No-UTI	Pgf	-0.106381	1.25e-51
BM_No-UTI	Fosl1	0.903434	1.37e-51
BM_No-UTI	Bcl11a	-2.14099	1.46e-51
BM_No-UTI	Adamts4	3.68061	1.85e-51
BM_No-UTI	Cd6	-0.721315	2.44e-51
BM_No-UTI	Kcnn4	-4.14488	2.46e-51
BM_No-UTI	Gsta4	-1.67517	2.77e-51
BM_No-UTI	Csf2rb	2.44229	2.81e-51
BM_No-UTI	Lst1	-1.27148	4.02e-51
BM_No-UTI	Pllp	-2.38474	5.18e-51
BM_No-UTI	Bdnf	2.52819	1.04e-50
BM_No-UTI	Sphk1	1.63809	1.09e-50
BM_No-UTI	Hes1	-2.1047	1.95e-50
BM_No-UTI	Ddr2	3.15452	2.77e-50
BM_No-UTI	Nrg1	2.55327	2.8e-50
BM_No-UTI	Agpat2	-0.507632	2.96e-50
BM_No-UTI	Mab21l3	1.53439	3.98e-50
BM_No-UTI	Capn8	-10.4038	3.98e-50
BM_No-UTI	Bcl2a1b	-4.56472	4.02e-50
BM_No-UTI	Cd302	2.41291	4.88e-50
BM_No-UTI	Sncg	0.980126	6.05e-50
BM_No-UTI	Tbc1d4	-1.57543	6.42e-50
BM_No-UTI	Pid1	3.59141	7.54e-50
BM_No-UTI	Prg4	3.00511	8.11e-50
BM_No-UTI	Plppr4	1.40566	8.58e-50
BM_No-UTI	Tm4sf1	1.45856	8.84e-50
BM_No-UTI	Cysrt1	-3.30444	1.04e-49
BM_No-UTI	Cntn2	2.73057	1.27e-49
BM_No-UTI	Lcn2	0.633337	1.5e-49
BM_No-UTI	S100a8	-3.99004	1.7e-49
BM_No-UTI	Tm4sf5	0.186299	2.52e-49
BM_No-UTI	Carmn	3.53173	3.44e-49
BM_No-UTI	Gadd45b	0.828117	4.09e-49
BM_No-UTI	Has2	3.26332	5.04e-49
BM_No-UTI	Pltp	3.4452	6.45e-49
BM_No-UTI	Cx3cr1	-1.11835	8.77e-49
BM_No-UTI	Meg3	2.92363	1.14e-48
BM_No-UTI	Gm26917	-1.66829	2.4e-48
BM_No-UTI	AY036118	0.682219	2.46e-48
BM_No-UTI	Emp1	-2.00025	3.19e-48
BM_No-UTI	Gm5483	3.03549	5.04e-48
BM_No-UTI	Crispld1	4.44245	5.16e-48
BM_No-UTI	Kctd12	0.000803366	5.95e-48
BM_No-UTI	Wee1	-1.96567	7.8e-48
BM_No-UTI	C2	-3.43177	9.29e-48
BM_No-UTI	Sox18	3.60081	9.46e-48
BM_No-UTI	Actn2	0.72032	1.51e-47
BM_No-UTI	Cd79b	-1.42261	1.67e-47
BM_No-UTI	Selplg	-0.162132	2.42e-47
BM_No-UTI	Ms4a7	1.65657	2.99e-47
BM_No-UTI	Iffo2	0.750574	3.72e-47
BM_No-UTI	Scn5a	2.44414	4.34e-47
BM_No-UTI	C1ra	1.77749	4.94e-47
BM_No-UTI	Epha4	1.3945	6.44e-47
BM_No-UTI	Ms4a4d	0.288946	9.13e-47
BM_No-UTI	Arhgef17	-1.16295	1.02e-46
BM_No-UTI	Dcn	0.0645938	1.16e-46
BM_No-UTI	Map3k7cl	0.745507	1.39e-46
BM_No-UTI	Ccnb1ip1	3.81886	1.54e-46
BM_No-UTI	Dstn	0.582097	2.29e-46
BM_No-UTI	Sec11c	-1.12275	2.32e-46
BM_No-UTI	Lor	2.96152	3.1e-46
BM_No-UTI	Shroom3	1.49692	3.13e-46
BM_No-UTI	Adamts2	2.53266	6.43e-46
BM_No-UTI	Tmem158	1.26015	6.93e-46
BM_No-UTI	Tmed3	-2.1095	1.66e-45
BM_No-UTI	Cdkn2a	-1.95845	1.76e-45
BM_No-UTI	Gjb1	-2.37442	2.38e-45
BM_No-UTI	Ighg1	-2.95374	2.58e-45
BM_No-UTI	Procr	3.29313	3.18e-45
BM_No-UTI	Serpinb9	0.533716	3.83e-45
BM_No-UTI	Lalba	-3.30661	7.96e-45
BM_No-UTI	Fam13a	-1.50945	1.42e-44
BM_No-UTI	Slc26a9	-1.96634	1.48e-44
BM_No-UTI	Perp	1.49225	2.55e-44
BM_No-UTI	Cd53	0.301317	4.16e-44
BM_No-UTI	Wfdc2	-3.25913	4.54e-44
BM_No-UTI	Srgn	-0.383635	4.57e-44
BM_No-UTI	Ryr3	2.79181	9.04e-44
BM_No-UTI	Oasl1	-3.92982	9.25e-44
BM_No-UTI	Hspa1b	-2.13371	1.13e-43
BM_No-UTI	Yod1	0.703279	1.21e-43
BM_No-UTI	Ptprf	-1.75852	1.27e-43
BM_No-UTI	Cd200	-0.791259	1.46e-43
BM_No-UTI	Ccr7	-0.346467	1.47e-43
BM_No-UTI	Tacstd2	-1.89722	1.55e-43
BM_No-UTI	Fam46c	1.12471	1.59e-43
BM_No-UTI	Ier3	1.00292	1.75e-43
BM_No-UTI	Timp3	1.19067	2.12e-43
BM_No-UTI	Ffar4	-0.819321	2.45e-43
BM_No-UTI	Smc2	-2.56546	2.59e-43
BM_No-UTI	Wnt5b	-1.22185	3.82e-43
BM_No-UTI	Neu2	-2.09444	3.85e-43
BM_No-UTI	Dhrs3	-2.47755	4.28e-43
BM_No-UTI	Tnk2	-2.54687	4.56e-43
BM_No-UTI	Cd300lf	0.26708	5.28e-43
BM_No-UTI	Nrarp	-0.0170829	5.43e-43
BM_No-UTI	Cbfa2t3	-3.2867	6.66e-43
BM_No-UTI	Coro1a	0.862639	8.47e-43
BM_No-UTI	R3hdml	-6.88411	8.65e-43
BM_No-UTI	Msc	-6.42549	9.34e-43
BM_No-UTI	Clmp	3.19856	1.34e-42
BM_No-UTI	Sema6d	3.50889	1.38e-42
BM_No-UTI	Itga5	0.831868	1.88e-42
BM_No-UTI	S100a4	-0.201221	1.93e-42
BM_No-UTI	Cdc20	-0.162264	2.05e-42
BM_No-UTI	Hebp1	-1.01106	2.14e-42
BM_No-UTI	Rasl11a	1.4965	2.43e-42
BM_No-UTI	Rsad2	-2.73392	2.92e-42
BM_No-UTI	Nnmt	0.0521239	3.62e-42
BM_No-UTI	Tnfrsf18	1.85376	3.68e-42
BM_No-UTI	Wnt5a	-1.23476	3.77e-42
BM_No-UTI	Pld4	1.25817	3.97e-42
BM_No-UTI	Grap2	-1.29278	4.02e-42
BM_No-UTI	Prf1	1.67789	5.15e-42
BM_No-UTI	Havcr2	0.285359	6.58e-42
BM_No-UTI	Plscr1	-0.890569	6.6e-42
BM_No-UTI	Cldn11	2.0115	9.82e-42
BM_No-UTI	Kif15	1.63659	1.24e-41
BM_No-UTI	Ahnak	-0.866604	1.48e-41
BM_No-UTI	Pcsk6	0.521337	1.66e-41
BM_No-UTI	Dmkn	-4.96038	2.01e-41
BM_No-UTI	Smc4	-0.291555	2.53e-41
BM_No-UTI	Mcm5	-2.17266	2.83e-41
BM_No-UTI	Egr4	-0.0717035	3.8e-41
BM_No-UTI	Cdc42ep4	-1.21864	4.12e-41
BM_No-UTI	Adgrd1	1.68006	5.64e-41
BM_No-UTI	Vegfa	1.15481	5.96e-41
BM_No-UTI	Top2a	-1.46907	8.36e-41
BM_No-UTI	Incenp	-0.550795	9.69e-41
BM_No-UTI	Spib	0.711745	1.41e-40
BM_No-UTI	Pycard	-1.22882	1.52e-40
BM_No-UTI	Dusp7	0.983123	1.64e-40
BM_No-UTI	Rtp4	-0.0067074	1.88e-40
BM_No-UTI	Krtap17-1	0.0193762	2.05e-40
BM_No-UTI	Mis18bp1	-0.124952	2.63e-40
BM_No-UTI	Cyp3a57	-4.39439	3.19e-40
BM_No-UTI	Csf2rb2	1.75087	3.76e-40
BM_No-UTI	Pdcd1	1.59274	4.56e-40
BM_No-UTI	Rflnb	1.12946	7.48e-40
BM_No-UTI	Arg1	-4.03697	7.6e-40
BM_No-UTI	Cd37	-0.980691	7.98e-40
BM_No-UTI	Ets2	-0.825599	8.02e-40
BM_No-UTI	Mbd1	-1.47163	8.09e-40
BM_No-UTI	Bex1	-2.2448	8.94e-40
BM_No-UTI	Gatm	-2.24019	9.15e-40
BM_No-UTI	Lpin2	-1.69955	1.41e-39
BM_No-UTI	Skap1	0.628355	1.51e-39
BM_No-UTI	Tnip3	-5.15033	1.56e-39
BM_No-UTI	Alox15	-5.50478	1.63e-39
BM_No-UTI	H3f3b	-0.603762	1.71e-39
BM_No-UTI	Rora	-1.07219	1.86e-39
BM_No-UTI	Gpc3	2.66571	2.82e-39
BM_No-UTI	Cst7	2.78789	2.88e-39
BM_No-UTI	Calml3	3.16717	2.99e-39
BM_No-UTI	Ccnb1	1.48922	3.28e-39
BM_No-UTI	Cel	-4.60193	3.56e-39
BM_No-UTI	Neurl3	-0.979081	3.73e-39
BM_No-UTI	Dgat2	0.173949	4.19e-39
BM_No-UTI	Col6a2	1.13711	4.68e-39
BM_No-UTI	Fbln1	2.62545	5.27e-39
BM_No-UTI	Rac2	0.0488888	6.59e-39
BM_No-UTI	Anxa3	-1.60981	7.5e-39
BM_No-UTI	Jdp2	0.513503	7.55e-39
BM_No-UTI	Cenpe	-2.34778	1.79e-38
BM_No-UTI	Id1	0.556266	2.07e-38
BM_No-UTI	Adh7	1.86916	2.68e-38
BM_No-UTI	Mustn1	-0.818677	4.08e-38
BM_No-UTI	Piezo1	-1.61992	5.02e-38
BM_No-UTI	Creld2	-1.98457	7.83e-38
BM_No-UTI	Sox9	-1.24217	1e-37
BM_No-UTI	Ltbp4	3.105	1.1e-37
BM_No-UTI	Pvalb	1.37629	1.18e-37
BM_No-UTI	Klf7	-0.593703	1.48e-37
BM_No-UTI	Cpne5	-7.3283	1.58e-37
BM_No-UTI	Abcc8	-6.80671	2.11e-37
BM_No-UTI	Ednrb	2.61682	2.3e-37
BM_No-UTI	Inppl1	-1.66741	2.41e-37
BM_No-UTI	Smoc2	0.573597	3.18e-37
BM_No-UTI	Enc1	1.61498	3.87e-37
BM_No-UTI	Slc7a2	-0.620508	4.06e-37
BM_No-UTI	Fabp4	2.92089	4.51e-37
BM_No-UTI	Ovol1	0.445371	4.86e-37
BM_No-UTI	Klk14	-2.18164	5.23e-37
BM_No-UTI	Saa3	2.72108	7.06e-37
BM_No-UTI	Slco2a1	1.01887	8.73e-37
BM_No-UTI	Snap91	-0.18945	8.84e-37
BM_No-UTI	Lrrn4cl	1.73159	1.08e-36
BM_No-UTI	Dll4	-0.663115	1.11e-36
BM_No-UTI	Irf7	1.08315	1.28e-36
BM_No-UTI	Car3	3.59118	1.67e-36
BM_No-UTI	Serpinh1	1.30702	3.7e-36
BM_No-UTI	Tshz2	3.06709	3.83e-36
BM_No-UTI	Il33	-5.02591	4.46e-36
BM_No-UTI	Manf	-1.10298	7.88e-36
BM_No-UTI	Rcn3	3.82564	9.01e-36
BM_No-UTI	Mgll	0.412592	1.6e-35
BM_No-UTI	Gpc6	1.25046	1.67e-35
BM_No-UTI	Agt	1.09269	1.72e-35
BM_No-UTI	Dst	0.785693	1.82e-35
BM_No-UTI	Cryba4	-0.811551	2.44e-35
BM_No-UTI	Ntrk2	0.616403	3.27e-35
BM_No-UTI	Chka	-1.43994	3.49e-35
BM_No-UTI	Fos	-1.42579	4.28e-35
BM_No-UTI	Tmem123	-0.333	4.37e-35
BM_No-UTI	Cd164	-1.69428	4.74e-35
BM_No-UTI	Clec4d	2.5197	5e-35
BM_No-UTI	Mmp25	1.29835	7.81e-35
BM_No-UTI	M1ap	2.9058	8.88e-35
BM_No-UTI	Cavin1	1.68866	8.95e-35
BM_No-UTI	Stap1	-1.08127	1.86e-34
BM_No-UTI	5430419D17Rik	-6.17652	2.47e-34
BM_No-UTI	Spink8	1.98545	2.7e-34
BM_No-UTI	Plekhs1	-1.08834	3.5e-34
BM_No-UTI	Rasal3	-1.81994	5.36e-34
BM_No-UTI	Dpep2	-3.84173	5.45e-34
BM_No-UTI	Plac8	-5.34413	6.09e-34
BM_No-UTI	Scara5	-3.18393	6.27e-34
BM_No-UTI	2410004P03Rik	0.29159	9.21e-34
BM_No-UTI	Cfap53	-4.67899	1.05e-33
BM_No-UTI	Eaf2	0.294138	1.42e-33
BM_No-UTI	Col6a3	-5.61525	1.46e-33
BM_No-UTI	Adgra1	-1.02134	1.51e-33
BM_No-UTI	Selenop	0.021122	3.32e-33
BM_No-UTI	Dut	1.39886	3.36e-33
BM_No-UTI	Aurkb	0.690256	3.89e-33
BM_No-UTI	Lgmn	0.564077	4.09e-33
BM_No-UTI	Il2	0.0532436	4.92e-33
BM_No-UTI	Bgn	3.35689	5.2e-33
BM_No-UTI	Cd248	1.1997	5.23e-33
BM_No-UTI	Il13	0.462062	5.42e-33
BM_No-UTI	Tnfrsf13c	1.12823	7.71e-33
BM_No-UTI	Pou2f2	-1.61085	1.15e-32
BM_No-UTI	Upp1	0.255339	1.18e-32
BM_No-UTI	C430049B03Rik	-2.63102	1.22e-32
BM_No-UTI	1700097N02Rik	1.29347	1.51e-32
BM_No-UTI	Grn	-0.475423	1.54e-32
BM_No-UTI	Arl4c	1.77549	1.61e-32
BM_No-UTI	Gzmk	3.36482	1.66e-32
BM_No-UTI	Tgfb2	-1.48057	1.84e-32
BM_No-UTI	Jag1	2.9789	2.47e-32
BM_No-UTI	Dsp	0.947188	2.66e-32
BM_No-UTI	Txndc5	-0.271882	3.52e-32
BM_No-UTI	Pinlyp	2.00476	4.91e-32
BM_No-UTI	Myb	-2.48976	5.35e-32
BM_No-UTI	Bcl11b	1.26494	6.56e-32
BM_No-UTI	Cacna1s	0.913354	7.73e-32
BM_No-UTI	Cxcr3	1.07048	8.21e-32
BM_No-UTI	Gipc2	-4.74081	8.36e-32
BM_No-UTI	Lrp8	0.977213	9.57e-32
BM_No-UTI	Sapcd2	-0.0165595	1.16e-31
BM_No-UTI	Cks2	0.538353	1.25e-31
BM_No-UTI	Pmaip1	0.216124	1.31e-31
BM_No-UTI	Slit3	2.65296	1.62e-31
BM_No-UTI	Col16a1	2.1257	1.62e-31
BM_No-UTI	Gmfg	-1.84657	1.99e-31
BM_No-UTI	Auts2	0.832054	2e-31
BM_No-UTI	Gramd3	0.136846	2.09e-31
BM_No-UTI	Vdr	-0.780069	2.66e-31
BM_No-UTI	Hilpda	0.548944	3.88e-31
BM_No-UTI	Plk2	1.02332	3.98e-31
BM_No-UTI	Ccnd1	-1.26953	4.41e-31
BM_No-UTI	Eepd1	1.4395	4.44e-31
BM_No-UTI	Col8a1	-2.62794	5.79e-31
BM_No-UTI	Iglc3	0.867766	6.33e-31
BM_No-UTI	Fam83g	0.721628	6.95e-31
BM_No-UTI	Plxnc1	-1.06086	7.12e-31
BM_No-UTI	Peg10	-2.19122	8.14e-31
BM_No-UTI	Pcdh15	1.38661	9.61e-31
BM_No-UTI	Kcne3	-2.1213	1.01e-30
BM_No-UTI	Igsf6	2.18175	1.24e-30
BM_No-UTI	Prelp	2.13326	1.43e-30
BM_No-UTI	Ifih1	-1.85394	1.71e-30
BM_No-UTI	Lrrc15	0.612262	2.68e-30
BM_No-UTI	Lmo7	-3.27869	2.86e-30
BM_No-UTI	Cox4i2	2.21676	2.92e-30
BM_No-UTI	Clec3b	-0.782834	2.97e-30
BM_No-UTI	Ncoa7	-1.19422	3.83e-30
BM_No-UTI	Slfn5	3.14988	4.84e-30
BM_No-UTI	Aldh1a3	-4.8005	6.01e-30
BM_No-UTI	Napsa	-1.29993	6.55e-30
BM_No-UTI	Epgn	-1.33335	6.91e-30
BM_No-UTI	Phlda3	2.15211	1.59e-29
BM_No-UTI	Col6a1	1.277	1.72e-29
BM_No-UTI	Muc13	-4.18036	1.76e-29
BM_No-UTI	Adam19	2.99143	1.96e-29
BM_No-UTI	Ccl9	-1.19936	2.09e-29
BM_No-UTI	Hspd1	0.690826	2.3e-29
BM_No-UTI	Gpr55	0.697453	2.73e-29
BM_No-UTI	Snx22	0.288765	5.92e-29
BM_No-UTI	Pdzk1ip1	-4.26744	6.23e-29
BM_No-UTI	Enho	-0.233912	8.53e-29
BM_No-UTI	Cd3d	-0.43219	1.13e-28
BM_No-UTI	Ngf	-0.18859	1.24e-28
BM_No-UTI	Twist2	1.03866	1.29e-28
BM_No-UTI	Ccl11	3.42592	1.83e-28
BM_No-UTI	Lockd	-0.418069	1.98e-28
BM_No-UTI	E330020D12Rik	-0.0115762	2.11e-28
BM_No-UTI	Comp	1.02004	3.06e-28
BM_No-UTI	Plscr2	-3.60615	3.16e-28
BM_No-UTI	Tmem100	1.72721	3.25e-28
BM_No-UTI	Slc5a5	-3.7039	3.3e-28
BM_No-UTI	Qsox1	-1.65652	4.66e-28
BM_No-UTI	Col5a2	3.05728	5.28e-28
BM_No-UTI	Tnnt3	-0.230609	6.57e-28
BM_No-UTI	Klf4	-1.51435	7.72e-28
BM_No-UTI	F3	-2.42246	8.89e-28
BM_No-UTI	Baiap2	0.52574	1e-27
BM_No-UTI	Mef2b	0.798037	1.13e-27
BM_No-UTI	Clca3a2	0.929262	1.3e-27
BM_No-UTI	Erfe	-0.230038	1.84e-27
BM_No-UTI	Greb1	-0.0699955	1.89e-27
BM_No-UTI	Ptafr	-3.41619	2.87e-27
BM_No-UTI	Rnase6	2.46315	3.3e-27
BM_No-UTI	Arhgef6	-2.4631	4.07e-27
BM_No-UTI	Cpe	-2.7927	5.58e-27
BM_No-UTI	Gm2a	-0.869634	6.14e-27
BM_No-UTI	Mcm3	-1.56587	6.41e-27
BM_No-UTI	Il21r	1.13746	6.9e-27
BM_No-UTI	Tnfaip2	-4.67775	7.43e-27
BM_No-UTI	Pgr	-4.03152	7.67e-27
BM_No-UTI	Fxyd1	2.26513	8.39e-27
BM_No-UTI	Sh2d1a	-1.02085	8.81e-27
BM_No-UTI	Slc2a3	-0.296401	1.41e-26
BM_No-UTI	Lif	-3.23172	1.87e-26
BM_No-UTI	Clec4n	1.74806	2.03e-26
BM_No-UTI	Itga6	0.492525	2.33e-26
BM_No-UTI	Icam1	0.818458	2.37e-26
BM_No-UTI	Apol6	-2.32161	2.4e-26
BM_No-UTI	Nrxn3	-5.29343	2.46e-26
BM_No-UTI	Timp4	-1.77224	2.84e-26
BM_No-UTI	Fbn1	3.15879	2.93e-26
BM_No-UTI	Snai2	3.60306	3.25e-26
BM_No-UTI	Slc12a2	-1.87896	4.88e-26
BM_No-UTI	Tnfsf8	0.947874	4.9e-26
BM_No-UTI	Gstp3	-2.54921	5.05e-26
BM_No-UTI	Ccl5	0.185179	5.68e-26
BM_No-UTI	S100a9	-2.29652	6.21e-26
BM_No-UTI	Ifi27l2a	0.920881	7.92e-26
BM_No-UTI	Cd68	-1.27129	8.65e-26
BM_No-UTI	Cstb	0.394692	1.31e-25
BM_No-UTI	Nek7	-2.03862	1.45e-25
BM_No-UTI	Cyp1b1	2.23316	1.48e-25
BM_No-UTI	Tcrg-C2	-0.480957	1.69e-25
BM_No-UTI	Crabp1	-1.31531	1.78e-25
BM_No-UTI	Selenom	2.43622	1.95e-25
BM_No-UTI	S100a6	-1.60699	2.16e-25
BM_No-UTI	Scara3	1.94522	3.07e-25
BM_No-UTI	Kcnk5	-3.43233	3.28e-25
BM_No-UTI	Tppp3	-0.0586347	4.26e-25
BM_No-UTI	Hbegf	0.042011	4.73e-25
BM_No-UTI	Cd52	-0.485517	4.88e-25
BM_No-UTI	Ddit4	0.925035	5.37e-25
BM_No-UTI	Actn1	0.413187	5.53e-25
BM_No-UTI	Dll1	3.31815	8.52e-25
BM_No-UTI	Ccn5	-2.63417	8.78e-25
BM_No-UTI	Ctns	-3.42555	9.26e-25
BM_No-UTI	Slc1a1	-1.26177	9.59e-25
BM_No-UTI	Gfpt2	0.698783	2.54e-24
BM_No-UTI	Smim3	1.79958	3.99e-24
BM_No-UTI	Saa2	1.58791	4.27e-24
BM_No-UTI	Lcmt1	-0.86742	4.41e-24
BM_No-UTI	Higd1b	2.26013	5.97e-24
BM_No-UTI	Hamp	0.258237	6.07e-24
BM_No-UTI	Steap4	1.2831	8.99e-24
BM_No-UTI	Cdh1	-0.840364	1.06e-23
BM_No-UTI	Nudt17	0.333463	1.44e-23
BM_No-UTI	Osr2	-0.0206409	1.61e-23
BM_No-UTI	Pf4	1.2948	1.63e-23
BM_No-UTI	Pfkfb3	-2.35635	1.86e-23
BM_No-UTI	Dio2	1.96745	1.86e-23
BM_No-UTI	Tubb2a	0.837463	2.78e-23
BM_No-UTI	Nipal1	-2.91551	3.14e-23
BM_No-UTI	Vasn	0.0352122	3.18e-23
BM_No-UTI	Prc1	-0.938994	4.11e-23
BM_No-UTI	Hsp90aa1	0.248613	5.42e-23
BM_No-UTI	Nusap1	-1.70289	6.79e-23
BM_No-UTI	Lig1	-0.674441	8.21e-23
BM_No-UTI	Fcmr	0.417184	9.28e-23
BM_No-UTI	Slc6a13	0.0352981	1.13e-22
BM_No-UTI	Twnk	-0.162178	1.29e-22
BM_No-UTI	Fhl2	0.855567	1.57e-22
BM_No-UTI	Aspn	-0.993763	1.6e-22
BM_No-UTI	Ckmt1	-3.71409	1.88e-22
BM_No-UTI	Crym	-3.87122	2.42e-22
BM_No-UTI	Tcrg-C4	1.00192	3.47e-22
BM_No-UTI	S100a3	-1.62891	3.82e-22
BM_No-UTI	Gadd45a	-1.82531	7.65e-22
BM_No-UTI	Mmp2	3.5795	8.09e-22
BM_No-UTI	Tbx3	-2.12681	1.1e-21
BM_No-UTI	Gmnn	-1.39874	1.48e-21
BM_No-UTI	A530032D15Rik	1.88639	1.84e-21
BM_No-UTI	Klrg1	2.37439	1.87e-21
BM_No-UTI	Clmn	-1.82503	1.91e-21
BM_No-UTI	Crip2	-0.784504	1.97e-21
BM_No-UTI	Ppp1r14a	2.60693	2.03e-21
BM_No-UTI	Dusp6	1.312	2.1e-21
BM_No-UTI	Cyp24a1	-3.83074	2.19e-21
BM_No-UTI	Prrg4	0.312185	2.21e-21
BM_No-UTI	Sdc4	0.55664	2.23e-21
BM_No-UTI	Itih5	-3.77219	2.68e-21
BM_No-UTI	Asprv1	0.904098	3.07e-21
BM_No-UTI	Cd48	-2.05455	3.13e-21
BM_No-UTI	Pkib	-0.482152	3.18e-21
BM_No-UTI	Gla	-0.241745	3.72e-21
BM_No-UTI	H2-DMb1	-1.46021	3.77e-21
BM_No-UTI	Ptprk	-0.894124	5.11e-21
BM_No-UTI	Wnt6	2.99896	5.61e-21
BM_No-UTI	Edn1	-2.32904	7.37e-21
BM_No-UTI	Ackr1	3.067	9.32e-21
BM_No-UTI	Atp6v1b1	-5.65953	9.48e-21
BM_No-UTI	Fam3c	-0.759066	9.51e-21
BM_No-UTI	Klrc2	1.86951	1.02e-20
BM_No-UTI	Siglecg	-1.16271	1.05e-20
BM_No-UTI	Cxcl1	-1.55814	1.06e-20
BM_No-UTI	Sorbs1	2.87433	1.1e-20
BM_No-UTI	Cxcl12	2.91654	1.12e-20
BM_No-UTI	Ccl1	1.04391	1.37e-20
BM_No-UTI	Igf1	-1.10902	2.21e-20
BM_No-UTI	Col3a1	-0.308525	2.24e-20
BM_No-UTI	Lck	-0.0295298	2.24e-20
BM_No-UTI	Ly6k	-0.540728	2.35e-20
BM_No-UTI	Sorbs2	-8.17878	2.44e-20
BM_No-UTI	Arrdc4	-0.36901	3.16e-20
BM_No-UTI	Reg3g	-2.21584	3.38e-20
BM_No-UTI	Irx3	-0.561363	3.66e-20
BM_No-UTI	Etv3	-0.155888	4.14e-20
BM_No-UTI	Mtss1	-0.427103	4.85e-20
BM_No-UTI	Ikzf3	0.265753	6.38e-20
BM_No-UTI	Pcolce	1.01876	8.34e-20
BM_No-UTI	Itga4	0.6176	8.62e-20
BM_No-UTI	Hmgcs1	-0.149503	1.16e-19
BM_No-UTI	Rhou	-0.96197	1.18e-19
BM_No-UTI	Bmp3	-1.90117	1.38e-19
BM_No-UTI	Pttg1	-0.479524	1.52e-19
BM_No-UTI	Igfbp6	1.30204	1.68e-19
BM_No-UTI	Slc25a33	-0.360537	1.79e-19
BM_No-UTI	Il5	-2.07939	1.97e-19
BM_No-UTI	Lrp1	2.49976	2.02e-19
BM_No-UTI	Adam11	-1.08314	2.39e-19
BM_No-UTI	Ccn1	-2.50838	2.53e-19
BM_No-UTI	Plec	-1.26916	2.59e-19
BM_No-UTI	Id3	-0.261288	2.91e-19
BM_No-UTI	Lpar1	2.31945	3.12e-19
BM_No-UTI	Ctla4	0.677841	3.31e-19
BM_No-UTI	Serping1	2.23805	3.6e-19
BM_No-UTI	Tent5a	-0.751291	4.78e-19
BM_No-UTI	Slc43a2	0.138935	6.4e-19
BM_No-UTI	Spc25	0.166387	1.13e-18
BM_No-UTI	Ccna2	-1.47622	1.32e-18
BM_No-UTI	Ifitm1	-1.19601	1.41e-18
BM_No-UTI	Art2b	0.580505	1.43e-18
BM_No-UTI	Kcnj8	1.59245	1.62e-18
BM_No-UTI	Timp1	1.31668	1.63e-18
BM_No-UTI	Prl2c3	-2.93275	1.83e-18
BM_No-UTI	Inmt	0.349209	2.32e-18
BM_No-UTI	Map1b	-0.922945	2.34e-18
BM_No-UTI	Abca8b	-1.64205	2.48e-18
BM_No-UTI	Folr1	-10.1352	2.68e-18
BM_No-UTI	Clic3	-2.77471	2.99e-18
BM_No-UTI	Gm26802	-1.41748	3.65e-18
BM_No-UTI	Slit2	3.5722	4.2e-18
BM_No-UTI	Cst3	0.640124	4.9e-18
BM_No-UTI	Tmem56	-5.22745	5.19e-18
BM_No-UTI	Ncapg2	1.06288	6.42e-18
BM_No-UTI	Cited2	-0.414298	6.9e-18
BM_No-UTI	Cd2	-0.180767	7.1e-18
BM_No-UTI	Aqp5	-6.31861	7.21e-18
BM_No-UTI	Cnmd	-1.74388	9.98e-18
BM_No-UTI	Clec4e	0.0723887	1.09e-17
BM_No-UTI	Muc16	-2.68618	1.12e-17
BM_No-UTI	Vmn1r39	-1.39895	1.18e-17
BM_No-UTI	Sla2	1.88862	1.2e-17
BM_No-UTI	C5ar1	0.933435	1.21e-17
BM_No-UTI	Gpr132	-0.715316	1.33e-17
BM_No-UTI	Ms4a6c	0.132182	1.37e-17
BM_No-UTI	Dclk1	1.48741	1.42e-17
BM_No-UTI	Ifit3	1.95521	1.47e-17
BM_No-UTI	Dusp1	0.525946	1.47e-17
BM_No-UTI	Ralgds	-0.561985	1.87e-17
BM_No-UTI	Lhfp	2.61634	1.92e-17
BM_No-UTI	H2afx	1.10339	1.93e-17
BM_No-UTI	Sparcl1	-2.25238	2.08e-17
BM_No-UTI	1110002J07Rik	-7.5061	2.09e-17
BM_No-UTI	Slc15a3	1.21008	2.17e-17
BM_No-UTI	Srpx	2.9089	2.32e-17
BM_No-UTI	Adgre1	0.813229	2.34e-17
BM_No-UTI	Mme	0.667801	2.39e-17
BM_No-UTI	Las1l	-1.46911	2.5e-17
BM_No-UTI	Stra6	-1.48652	2.58e-17
BM_No-UTI	Il2rg	0.624736	2.59e-17
BM_No-UTI	Ccl3	0.853952	2.67e-17
BM_No-UTI	Cd300c	1.80036	2.98e-17
BM_No-UTI	Smim38	-3.71026	3.45e-17
BM_No-UTI	Pmp22	1.75242	3.57e-17
BM_No-UTI	Actb	-0.431093	3.6e-17
BM_No-UTI	Gja4	2.23983	3.95e-17
BM_No-UTI	Lef1	0.288209	4.2e-17
BM_No-UTI	Cdk1	-2.78944	4.3e-17
BM_No-UTI	Csrp1	0.266498	5.46e-17
BM_No-UTI	Podn	-0.213065	6.46e-17
BM_No-UTI	Smox	-0.652766	6.5e-17
BM_No-UTI	Fam180a	2.59271	6.71e-17
BM_No-UTI	Akap12	0.975018	9.8e-17
BM_No-UTI	Cilp	0.397289	1.04e-16
BM_No-UTI	Bst1	-0.345541	1.48e-16
BM_No-UTI	G530011O06Rik	-7.56659	1.56e-16
BM_No-UTI	Klra5	2.38893	1.88e-16
BM_No-UTI	Nr2f2	-0.221359	1.91e-16
BM_No-UTI	Col1a1	0.171017	1.98e-16
BM_No-UTI	Knl1	-0.385473	2.22e-16
BM_No-UTI	Batf	0.366257	3.46e-16
BM_No-UTI	Igtp	0.800321	4.27e-16
BM_No-UTI	Slc20a1	-0.0617368	5.06e-16
BM_No-UTI	Jph2	3.05854	5.06e-16
BM_No-UTI	Cysltr1	-0.34227	5.84e-16
BM_No-UTI	Kctd4	3.38187	5.85e-16
BM_No-UTI	Eno3	1.17817	6.68e-16
BM_No-UTI	Cfh	-1.88689	7.16e-16
BM_No-UTI	Crabp2	-0.984528	7.47e-16
BM_No-UTI	Rgs1	0.690153	7.57e-16
BM_No-UTI	Msx2	-3.47619	8.91e-16
BM_No-UTI	Tcim	-1.23419	9.43e-16
BM_No-UTI	Pdlim4	0.878272	9.54e-16
BM_No-UTI	Msr1	1.82973	1.41e-15
BM_No-UTI	Stac2	1.33946	1.88e-15
BM_No-UTI	Ceacam1	-3.36677	1.94e-15
BM_No-UTI	Sned1	0.821124	2.09e-15
BM_No-UTI	Kctd1	1.71682	2.34e-15
BM_No-UTI	Cyth4	-0.00285548	3.98e-15
BM_No-UTI	Pnp	0.160127	3.99e-15
BM_No-UTI	Mzb1	-0.0313906	4.05e-15
BM_No-UTI	Cd27	0.167537	4.11e-15
BM_No-UTI	Myoz1	-1.00426	4.5e-15
BM_No-UTI	Pim1	0.0296818	7.58e-15
BM_No-UTI	Tns4	1.11435	8.66e-15
BM_No-UTI	Kif11	-3.46932	8.86e-15
BM_No-UTI	Dpep2nb	-1.39982	9.3e-15
BM_No-UTI	Fzd7	2.09247	9.83e-15
BM_No-UTI	Idi1	0.252949	1.14e-14
BM_No-UTI	St8sia4	-1.61318	1.25e-14
BM_No-UTI	Gstm1	1.65494	1.44e-14
BM_No-UTI	Rnase1	-1.47366	1.69e-14
BM_No-UTI	Fam178b	-2.55393	1.73e-14
BM_No-UTI	Bglap3	-4.6622	1.85e-14
BM_No-UTI	Prss23	1.92236	1.93e-14
BM_No-UTI	Depdc7	0.71057	2.31e-14
BM_No-UTI	Cenpa	-0.300048	2.68e-14
BM_No-UTI	Rcan1	0.0239048	2.7e-14
BM_No-UTI	Naaa	-0.308976	3.31e-14
BM_No-UTI	Acod1	2.43012	3.64e-14
BM_No-UTI	Il1b	-0.158457	3.73e-14
BM_No-UTI	Trib1	0.290997	4.5e-14
BM_No-UTI	Dctn3	-0.955632	5.31e-14
BM_No-UTI	H1fx	-0.797982	5.64e-14
BM_No-UTI	Krt15	2.1991	6.01e-14
BM_No-UTI	Ppt1	0.242348	6.35e-14
BM_No-UTI	Krt6a	-4.5736	6.41e-14
BM_No-UTI	Sox10	-0.268788	6.65e-14
BM_No-UTI	Mxd1	-0.533551	6.71e-14
BM_No-UTI	S100b	1.26576	7.38e-14
BM_No-UTI	Fscn1	2.23205	8.81e-14
BM_No-UTI	Matn4	2.0578	8.81e-14
BM_No-UTI	Dnaja1	0.300622	8.91e-14
BM_No-UTI	Flrt3	0.59856	9.39e-14
BM_No-UTI	Slamf7	-0.792932	9.95e-14
BM_No-UTI	Myh14	-4.42786	1.13e-13
BM_No-UTI	Olfml3	1.96716	1.17e-13
BM_No-UTI	Lama5	-1.79682	1.25e-13
BM_No-UTI	Csf2	1.21276	1.29e-13
BM_No-UTI	Rgs4	4.71626	1.31e-13
BM_No-UTI	Sgms2	-1.185	1.39e-13
BM_No-UTI	Pdgfb	0.118091	1.74e-13
BM_No-UTI	Fbxo32	1.56603	1.84e-13
BM_No-UTI	Gclc	-0.325082	1.94e-13
BM_No-UTI	Ltbp1	-1.34711	1.95e-13
BM_No-UTI	Piezo2	-4.55349	2.09e-13
BM_No-UTI	Podxl	-3.84275	2.34e-13
BM_No-UTI	Angptl4	1.49183	2.42e-13
BM_No-UTI	Pi16	-0.880459	2.78e-13
BM_No-UTI	Fhod3	2.25727	2.82e-13
BM_No-UTI	Pdgfa	0.0942927	2.87e-13
BM_No-UTI	Klk7	-5.21926	3.1e-13
BM_No-UTI	Il1rn	-4.58045	3.3e-13
BM_No-UTI	P2rx1	1.76234	3.44e-13
BM_No-UTI	Igfbp3	3.72732	3.47e-13
BM_No-UTI	Dsg2	-1.60063	3.63e-13
BM_No-UTI	Klf9	0.0818221	3.78e-13
BM_No-UTI	Cidea	-4.12614	4.05e-13
BM_No-UTI	Cxcl16	0.582802	4.58e-13
BM_No-UTI	Hspb1	0.247565	4.98e-13
BM_No-UTI	Mlf1	-1.94509	5.55e-13
BM_No-UTI	Slpi	1.78169	7.07e-13
BM_No-UTI	Mef2c	1.06307	7.35e-13
BM_No-UTI	Cd209d	0.0529787	8.48e-13
BM_No-UTI	Cdc6	0.215616	1.5e-12
BM_No-UTI	Scn7a	2.82795	2.04e-12
BM_No-UTI	Slc2a1	0.586962	2.81e-12
BM_No-UTI	Grasp	1.59505	3.13e-12
BM_No-UTI	Sh2d2a	-0.822334	3.53e-12
BM_No-UTI	Emb	1.80713	3.71e-12
BM_No-UTI	Steap3	0.909177	4.56e-12
BM_No-UTI	Alcam	-1.68394	4.76e-12
BM_No-UTI	Fam110a	0.328589	4.88e-12
BM_No-UTI	Bub1b	-0.496442	5.45e-12
BM_No-UTI	Ffar2	2.50291	5.51e-12
BM_No-UTI	Irf1	-0.300813	5.52e-12
BM_No-UTI	Sult2b1	-2.12828	6.54e-12
BM_No-UTI	Slc12a3	-0.596575	6.7e-12
BM_No-UTI	Tox2	-1.13211	7.21e-12
BM_No-UTI	Sema3c	1.3268	7.33e-12
BM_No-UTI	AI662270	-1.38935	8.26e-12
BM_No-UTI	Lilr4b	-0.310856	8.27e-12
BM_No-UTI	Iglv3	2.60254	8.68e-12
BM_No-UTI	Fyb	0.0334371	8.7e-12
BM_No-UTI	Gcsam	4.10489	9.14e-12
BM_No-UTI	Trac	-0.961261	9.39e-12
BM_No-UTI	Pthlh	1.45999	9.72e-12
BM_No-UTI	Hmcn2	1.66414	1.04e-11
BM_No-UTI	Plpp3	1.80332	1.04e-11
BM_No-UTI	Cxadr	-0.529561	1.05e-11
BM_No-UTI	Sgsm1	-5.80257	1.06e-11
BM_No-UTI	Izumo1r	1.67844	1.08e-11
BM_No-UTI	Ndufa4l2	1.70242	1.08e-11
BM_No-UTI	Sptlc3	-2.25136	1.13e-11
BM_No-UTI	Sntb2	1.31536	1.15e-11
BM_No-UTI	Zbtb16	-2.0953	1.22e-11
BM_No-UTI	Id2	-0.0875397	1.24e-11
BM_No-UTI	Spi1	1.29824	1.27e-11
BM_No-UTI	Tcf7	2.87826	1.42e-11
BM_No-UTI	Foxc1	-2.71336	1.44e-11
BM_No-UTI	Krt78	-4.99751	1.46e-11
BM_No-UTI	Ifit1	-2.69152	1.65e-11
BM_No-UTI	Oxtr	1.92114	1.93e-11
BM_No-UTI	Krt16	0.993317	2.01e-11
BM_No-UTI	Jaml	-1.1065	2.11e-11
BM_No-UTI	Myh4	2.07996	2.31e-11
BM_No-UTI	Ltf	-4.04183	2.33e-11
BM_No-UTI	Ccnd2	2.50722	2.51e-11
BM_No-UTI	Spon1	-3.54191	2.52e-11
BM_No-UTI	Dnajb1	-0.81509	2.71e-11
BM_No-UTI	Hist1h2ab	-1.14634	3.68e-11
BM_No-UTI	Irx1	-0.919154	3.83e-11
BM_No-UTI	Ms4a1	-1.35812	3.93e-11
BM_No-UTI	Dab2	-0.298118	4.82e-11
BM_No-UTI	Aoc1	-3.51738	5.01e-11
BM_No-UTI	Egfl7	-0.290139	5.13e-11
BM_No-UTI	3830417A13Rik	-4.29288	5.6e-11
BM_No-UTI	Pdgfrb	1.55338	5.67e-11
BM_No-UTI	Ralbp1	-0.679803	6.17e-11
BM_No-UTI	Ktn1	-0.639943	6.35e-11
BM_No-UTI	Gm12888	-4.23642	6.75e-11
BM_No-UTI	Tspan8	-1.88665	6.81e-11
BM_No-UTI	H2-Ob	0.121295	7.07e-11
BM_No-UTI	Met	-1.49514	7.21e-11
BM_No-UTI	Tcrg-C1	2.24274	7.28e-11
BM_No-UTI	Sostdc1	1.1829	8.36e-11
BM_No-UTI	Il1r2	0.213845	8.72e-11
BM_No-UTI	Amotl1	0.777602	8.95e-11
BM_No-UTI	Nnat	2.80952	1.06e-10
BM_No-UTI	Ezr	-0.544599	1.09e-10
BM_No-UTI	Fgb	-4.78398	1.28e-10
BM_No-UTI	Hist1h3c	2.10663	1.39e-10
BM_No-UTI	Ciita	2.1082	1.4e-10
BM_No-UTI	A730049H05Rik	1.12824	1.73e-10
BM_No-UTI	Lmod1	3.12294	1.94e-10
BM_No-UTI	Enpp2	2.51824	1.97e-10
BM_No-UTI	Des	-0.657715	2.26e-10
BM_No-UTI	Mast4	0.392215	2.44e-10
BM_No-UTI	Klri2	0.764783	2.45e-10
BM_No-UTI	Gm32014	-4.19817	2.64e-10
BM_No-UTI	Cdc25b	1.50049	3.27e-10
BM_No-UTI	Bag3	0.713524	3.4e-10
BM_No-UTI	Zeb1	-0.221531	3.6e-10
BM_No-UTI	Lsp1	-0.169074	3.93e-10
BM_No-UTI	Tspan13	-2.47929	4.09e-10
BM_No-UTI	Fam90a1a	-0.131255	4.18e-10
BM_No-UTI	Bcr	-0.877933	4.19e-10
BM_No-UTI	Arg2	-0.779736	4.84e-10
BM_No-UTI	Lgals1	2.12079	5.54e-10
BM_No-UTI	Foxa1	-3.56642	5.61e-10
BM_No-UTI	Tlr2	1.55735	5.66e-10
BM_No-UTI	Jchain	3.12226	6.37e-10
BM_No-UTI	Pla2g7	2.2414	7.51e-10
BM_No-UTI	Serpinb1a	0.130969	7.69e-10
BM_No-UTI	Glipr2	0.738284	7.74e-10
BM_No-UTI	Tmem86a	-2.07514	9.32e-10
BM_No-UTI	Apod	-3.34806	9.65e-10
BM_No-UTI	H19	-0.20075	1.06e-09
BM_No-UTI	Alox5ap	0.77471	1.11e-09
BM_No-UTI	Klk10	-4.40714	1.11e-09
BM_No-UTI	Fbxo5	1.49309	1.26e-09
BM_No-UTI	Synpo2	2.77044	1.27e-09
BM_No-UTI	Nfkbid	-0.713652	1.4e-09
BM_No-UTI	Gatb	-3.1332	1.41e-09
BM_No-UTI	Htra3	-1.40578	1.45e-09
BM_No-UTI	Lmnb1	0.76757	1.5e-09
BM_No-UTI	Prnp	1.52568	1.54e-09
BM_No-UTI	Ccl17	0.48336	1.69e-09
BM_No-UTI	Timp2	-0.696225	2.12e-09
BM_No-UTI	Samsn1	3.02214	2.67e-09
BM_No-UTI	Stmn2	3.43775	2.67e-09
BM_No-UTI	H2-DMa	-0.603297	2.71e-09
BM_No-UTI	Dbx2	0.193513	3.16e-09
BM_No-UTI	Lbp	0.71159	3.47e-09
BM_No-UTI	Peg3	0.406092	3.79e-09
BM_No-UTI	Ass1	2.68404	3.96e-09
BM_No-UTI	Col14a1	3.34283	4.09e-09
BM_No-UTI	Pclaf	0.874488	4.79e-09
BM_No-UTI	Lyz2	1.20302	5.31e-09
BM_No-UTI	Cd4	0.280354	5.35e-09
BM_No-UTI	Cpne2	2.47029	5.93e-09
BM_No-UTI	Tk1	1.02406	6.19e-09
BM_No-UTI	Oaf	1.45184	7.64e-09
BM_No-UTI	Fam43a	-2.3948	9.9e-09
BM_No-UTI	Btn1a1	-4.43376	1.02e-08
BM_No-UTI	Hs3st1	0.127603	1.1e-08
BM_No-UTI	Aqp3	0.525772	1.22e-08
BM_No-UTI	Il2rb	1.1224	1.55e-08
BM_No-UTI	Mafb	-0.78297	1.59e-08
BM_No-UTI	Sema6a	0.134848	1.7e-08
BM_No-UTI	Moxd1	3.69436	1.79e-08
BM_No-UTI	Stk17b	0.889756	1.79e-08
BM_No-UTI	Cp	0.585968	2.05e-08
BM_No-UTI	Serpine2	1.28107	2.36e-08
BM_No-UTI	Sh3bgrl3	-0.332876	2.98e-08
BM_No-UTI	Il18r1	-1.81211	3.36e-08
BM_No-UTI	Ccdc141	-1.63315	3.51e-08
BM_No-UTI	Clec10a	2.23259	3.53e-08
BM_No-UTI	Pappa	2.64809	3.69e-08
BM_No-UTI	Thy1	2.32216	3.7e-08
BM_No-UTI	Gyg	-0.0501005	3.8e-08
BM_No-UTI	Ptpn14	0.851013	3.88e-08
BM_No-UTI	Rasgrp1	-1.66638	4.47e-08
BM_No-UTI	Saa1	1.45063	5.26e-08
BM_No-UTI	Cd274	-2.16819	5.57e-08
BM_No-UTI	Icos	0.484666	5.64e-08
BM_No-UTI	Rab11fip1	-2.36709	5.71e-08
BM_No-UTI	Itgb2	1.52411	5.77e-08
BM_No-UTI	Tubb3	2.19979	6.45e-08
BM_No-UTI	Mmp3	-1.33447	6.53e-08
BM_No-UTI	Flrt2	-0.212802	7.17e-08
BM_No-UTI	Cfp	0.416574	7.4e-08
BM_No-UTI	Msmo1	-0.0555748	8.37e-08
BM_No-UTI	Sfrp5	-1.62795	9.07e-08
BM_No-UTI	Lrrc32	-1.81629	1.42e-07
BM_No-UTI	Ifi207	-1.37023	1.42e-07
BM_No-UTI	Ccdc184	-0.211166	1.49e-07
BM_No-UTI	Rassf4	0.46504	1.63e-07
BM_No-UTI	Hspg2	2.12489	1.79e-07
BM_No-UTI	Bambi	2.39189	1.86e-07
BM_No-UTI	Celsr2	-0.353048	2.02e-07
BM_No-UTI	Sprr1a	-3.73873	2.09e-07
BM_No-UTI	Art3	-0.542217	2.25e-07
BM_No-UTI	Mia	1.12905	2.54e-07
BM_No-UTI	Cck	-5.80209	2.6e-07
BM_No-UTI	Hist1h3d	-3.22218	2.77e-07
BM_No-UTI	Itm2a	2.57011	2.93e-07
BM_No-UTI	Themis	0.00150808	2.93e-07
BM_No-UTI	S100a14	-1.37582	3.04e-07
BM_No-UTI	Cxcl2	-3.30583	3.19e-07
BM_No-UTI	Csf3	-1.36493	3.84e-07
BM_No-UTI	Rnf19b	-1.09671	4.03e-07
BM_No-UTI	Serpinb6b	2.60713	4.1e-07
BM_No-UTI	Hpgd	-1.1545	4.43e-07
BM_No-UTI	Gm20186	0.444156	4.5e-07
BM_No-UTI	Sla	1.02041	4.53e-07
BM_No-UTI	Rgs10	1.32728	5.04e-07
BM_No-UTI	Gadd45g	-0.475516	5.17e-07
BM_No-UTI	Prom1	-3.78298	5.34e-07
BM_No-UTI	Grrp1	-0.839732	5.71e-07
BM_No-UTI	Spc24	-0.450706	5.81e-07
BM_No-UTI	Sfrp2	2.18391	7.05e-07
BM_No-UTI	Tnfrsf11b	2.20878	7.79e-07
BM_No-UTI	Ccr6	0.687497	7.93e-07
BM_No-UTI	Anxa8	-3.03199	8.04e-07
BM_No-UTI	Ggct	-3.79996	8.05e-07
BM_No-UTI	Tmeff2	-0.682802	8.32e-07
BM_No-UTI	Hmmr	1.88203	8.64e-07
BM_No-UTI	Ptp4a3	0.318884	8.93e-07
BM_No-UTI	Arhgdib	1.47238	9.49e-07
BM_No-UTI	F830016B08Rik	-1.47807	1.06e-06
BM_No-UTI	Aspm	-1.09753	1.28e-06
BM_No-UTI	S100a16	-0.319698	1.31e-06
BM_No-UTI	Arhgap20	2.3077	1.39e-06
BM_No-UTI	Malt1	0.353284	1.45e-06
BM_No-UTI	Plaur	0.408728	1.56e-06
BM_No-UTI	Hsd11b1	-0.0238828	1.59e-06
BM_No-UTI	Capsl	-2.6722	1.61e-06
BM_No-UTI	G0s2	0.888574	1.66e-06
BM_No-UTI	Ckap2	0.624335	1.67e-06
BM_No-UTI	Plin2	-1.8368	1.85e-06
BM_No-UTI	Bicc1	1.62706	2.16e-06
BM_No-UTI	Emilin2	1.1458	2.29e-06
BM_No-UTI	Ntng1	0.127648	2.32e-06
BM_No-UTI	Urah	0.765033	2.4e-06
BM_No-UTI	Cmtm7	0.320462	2.42e-06
BM_No-UTI	Cfb	2.09816	2.44e-06
BM_No-UTI	Dapl1	1.90374	2.81e-06
BM_No-UTI	Mcm6	-0.14606	2.91e-06
BM_No-UTI	Pde4b	0.35683	2.95e-06
BM_No-UTI	Trf	-0.975815	3.13e-06
BM_No-UTI	Mpz	-0.314764	3.21e-06
BM_No-UTI	Glipr1	2.09061	3.48e-06
BM_No-UTI	Abhd2	0.267287	3.97e-06
BM_No-UTI	Lag3	1.69929	4.48e-06
BM_No-UTI	Klrd1	-0.215127	4.99e-06
BM_No-UTI	Cdkn1c	0.52343	5.06e-06
BM_No-UTI	Ntn1	-2.87032	5.37e-06
BM_No-UTI	4930523C07Rik	-0.874957	6.02e-06
BM_No-UTI	Pir	-1.76768	6.09e-06
BM_No-UTI	Il1r1	-0.76647	6.34e-06
BM_No-UTI	Txk	-1.55722	6.92e-06
BM_No-UTI	Tead1	0.242215	8.34e-06
BM_No-UTI	Dpt	-5.05479	9.58e-06
BM_No-UTI	Gngt2	1.37868	9.87e-06
BM_No-UTI	Tubb5	0.176103	9.95e-06
BM_No-UTI	Padi2	-2.24043	1.04e-05
BM_No-UTI	Snx20	0.124626	1.09e-05
BM_No-UTI	Plagl1	0.765684	1.16e-05
BM_No-UTI	Fmo2	-1.30609	1.18e-05
BM_No-UTI	P2ry14	-1.0785	1.21e-05
BM_No-UTI	Efemp1	2.19402	1.46e-05
BM_No-UTI	Mdk	1.97977	1.47e-05
BM_No-UTI	Dusp10	-1.09877	1.49e-05
BM_No-UTI	Itk	-0.168003	1.51e-05
BM_No-UTI	Mfge8	0.218777	1.57e-05
BM_No-UTI	Bmp2	-0.20732	1.71e-05
BM_No-UTI	Trdv4	-2.29873	1.76e-05
BM_No-UTI	Ypel5	0.474267	1.79e-05
BM_No-UTI	Tyrobp	-0.0596412	1.84e-05
BM_No-UTI	Fblim1	2.0655	2.03e-05
BM_No-UTI	Tnc	-1.68763	2.15e-05
BM_No-UTI	Gng12	-0.483741	2.19e-05
BM_No-UTI	Sowahc	-2.16321	2.2e-05
BM_No-UTI	Slfn2	-2.30251	2.31e-05
BM_No-UTI	Kif5c	-1.6868	2.54e-05
BM_No-UTI	Itga2	-0.399455	2.61e-05
BM_No-UTI	Snhg11	-2.73902	2.82e-05
BM_No-UTI	Clic6	-5.5428	2.89e-05
BM_No-UTI	Fgfr2	-0.00778406	2.97e-05
BM_No-UTI	Ezh2	0.336774	3.1e-05
BM_No-UTI	Cxcl10	-2.60056	3.17e-05
BM_No-UTI	Dus2	-0.662331	3.52e-05
BM_No-UTI	Fgg	1.50178	3.52e-05
BM_No-UTI	Wfdc3	-3.15779	3.61e-05
BM_No-UTI	Adam23	3.45729	3.72e-05
BM_No-UTI	Fhad1	0.790483	3.84e-05
BM_No-UTI	Ctla2a	0.513374	3.86e-05
BM_No-UTI	Fgf15	-0.171071	3.97e-05
BM_No-UTI	Adgrg6	-0.31966	4.05e-05
BM_No-UTI	Lmcd1	-2.81085	4.4e-05
BM_No-UTI	Agps	-0.764734	4.65e-05
BM_No-UTI	Sag	1.27103	4.77e-05
BM_No-UTI	Cxcl3	-4.76413	4.84e-05
BM_No-UTI	Cxcl17	-3.04582	4.88e-05
BM_No-UTI	Fcgr2b	2.2972	5.1e-05
BM_No-UTI	Olfr1369-ps1	0.246595	5.34e-05
BM_No-UTI	Retnlg	0.735199	5.6e-05
BM_No-UTI	Trbc1	0.1274	5.61e-05
BM_No-UTI	Col15a1	2.84202	5.77e-05
BM_No-UTI	Tnni2	-0.239822	5.8e-05
BM_No-UTI	Nr4a2	-0.274671	5.93e-05
BM_No-UTI	Gfra1	3.66331	5.94e-05
BM_No-UTI	Cd69	-0.909849	6.2e-05
BM_No-UTI	Pdgfra	0.211284	6.28e-05
BM_No-UTI	Tmem176a	0.325351	6.56e-05
BM_No-UTI	Pwwp3b	-4.57686	7.02e-05
BM_No-UTI	Ppfia4	1.01993	7.22e-05
BM_No-UTI	Ifi47	1.33389	7.3e-05
BM_No-UTI	Ppp1r2	-0.412413	7.37e-05
BM_No-UTI	Rnd3	0.164203	7.69e-05
BM_No-UTI	Ggt1	-0.00580571	8.89e-05
BM_No-UTI	Gpr35	0.0631477	9.3e-05
BM_No-UTI	Hmgcr	-0.701758	9.34e-05
BM_No-UTI	Ccr1	-0.441656	9.74e-05
BM_No-UTI	Errfi1	0.297919	9.8e-05
BM_No-UTI	Dnase1l3	1.15333	9.94e-05
BM_No-UTI	C1s1	2.48384	0.000102
BM_No-UTI	Tspan33	-4.51682	0.000103
BM_No-UTI	Cdh13	2.68207	0.000104
BM_No-UTI	Dusp2	0.470721	0.000105
BM_No-UTI	Glycam1	-3.60366	0.000106
BM_No-UTI	Lifr	0.611984	0.000111
BM_No-UTI	Ly6d	-2.596	0.000113
BM_No-UTI	Ccnb2	0.359461	0.000114
BM_No-UTI	Tesc	-3.21957	0.000116
BM_No-UTI	Loxl1	-1.67815	0.000116
BM_No-UTI	Lurap1l	-0.863111	0.000117
BM_No-UTI	Zeb2	-1.12178	0.000117
BM_No-UTI	Fjx1	1.10441	0.00013
BM_No-UTI	Ankrd33b	-2.48885	0.000132
BM_No-UTI	Cmtr1	-0.820882	0.000142
BM_No-UTI	Prss22	-1.31905	0.000144
BM_No-UTI	Chac1	1.62571	0.000164
BM_No-UTI	Tox	1.44963	0.000165
BM_No-UTI	Rab27b	-2.68924	0.000166
BM_No-UTI	Stx11	1.01128	0.000167
BM_No-UTI	Mast3	-2.59394	0.000177
BM_No-UTI	Angptl2	2.41488	0.00018
BM_No-UTI	Cd34	1.44624	0.00019
BM_No-UTI	Net1	1.21175	0.000191
BM_No-UTI	Slc5a1	-6.24274	0.000199
BM_No-UTI	Col1a2	0.126431	0.0002
BM_No-UTI	Ackr3	3.01384	0.000202
BM_No-UTI	Mettl7a1	-1.21381	0.000204
BM_No-UTI	Hsp90b1	-0.365479	0.00021
BM_No-UTI	Samd4	0.947096	0.000223
BM_No-UTI	Herpud1	0.913142	0.000241
BM_No-UTI	Epha2	-0.252751	0.00025
BM_No-UTI	Map3k14	-0.817742	0.000259
BM_No-UTI	Ikzf4	1.4144	0.000262
BM_No-UTI	Ahr	-0.192216	0.000287
BM_No-UTI	Il1a	-1.04246	0.000291
BM_No-UTI	Lum	-0.12547	0.000315
BM_No-UTI	Fabp5	0.172506	0.000321
BM_No-UTI	Scin	-0.53341	0.000335
BM_No-UTI	Lsmem1	-0.0612253	0.00039
BM_No-UTI	Mgst1	-0.752523	0.000408
BM_No-UTI	Bhlhe41	-0.094526	0.000419
BM_No-UTI	Fcer2a	1.80674	0.000424
BM_No-UTI	Fam107b	-1.88556	0.000486
BM_No-UTI	Pdxk	-0.431188	0.000544
BM_No-UTI	Nrp2	3.14858	0.000558
BM_No-UTI	Adam8	-0.320057	0.000617
BM_No-UTI	Foxq1	-1.41247	0.00062
BM_No-UTI	Abi3bp	0.86991	0.000627
BM_No-UTI	Acp5	1.4354	0.0007
BM_No-UTI	Slc35f3	-3.9736	0.000701
BM_No-UTI	Fcrla	1.21009	0.000848
BM_No-UTI	Mpeg1	1.26335	0.000852
BM_No-UTI	Tac1	0.91773	0.000879
BM_No-UTI	Nptx2	3.83479	0.000886
BM_No-UTI	Cadm1	1.22623	0.000951
BM_No-UTI	Mycl	-2.79116	0.000989
BM_No-UTI	Gcnt2	0.340536	0.001033
BM_No-UTI	Slc16a3	2.1422	0.001033
BM_No-UTI	Ccdc80	0.598666	0.001046
BM_No-UTI	Tbcc	-0.52521	0.001082
BM_No-UTI	Sdf2l1	-1.34328	0.001089
BM_No-UTI	Syn2	-0.366486	0.001126
BM_No-UTI	Eln	3.2365	0.001156
BM_No-UTI	Gzmc	0.003666	0.001164
BM_No-UTI	Klk11	-3.04875	0.001232
BM_No-UTI	Mthfd2	1.73756	0.001343
BM_No-UTI	Pbx1	0.486363	0.001346
BM_No-UTI	Cx3cl1	0.849517	0.001522
BM_No-UTI	C3	-1.15575	0.001524
BM_No-UTI	Id4	2.94049	0.001554
BM_No-UTI	D830025C05Rik	-2.3855	0.001584
BM_No-UTI	Upb1	0.515593	0.001588
BM_No-UTI	Ptx3	1.97051	0.001624
BM_No-UTI	Thsd7a	1.32665	0.001677
BM_No-UTI	Ifi205	-0.391106	0.001763
BM_No-UTI	Cebpd	-0.483644	0.001782
BM_No-UTI	Tnxb	-0.329392	0.00182
BM_No-UTI	Cybb	0.0214857	0.001824
BM_No-UTI	Flt1	-0.424118	0.001934
BM_No-UTI	Efhd2	-0.505566	0.00198
BM_No-UTI	Sfrp1	1.94982	0.002073
BM_No-UTI	Pcp4l1	1.25035	0.002115
BM_No-UTI	Gas1	2.53182	0.002222
BM_No-UTI	Fgfbp1	-4.44657	0.002347
BM_No-UTI	Atp2a1	-1.04573	0.002398
BM_No-UTI	Mtmr7	-1.63989	0.002407
BM_No-UTI	Agr3	-0.678369	0.002478
BM_No-UTI	Gsn	0.183102	0.002485
BM_No-UTI	Coch	2.33376	0.002499
BM_No-UTI	Trp63	3.66537	0.00253
BM_No-UTI	Bcl2a1d	-1.5324	0.003494
BM_No-UTI	Fxyd2	-3.38069	0.003752
BM_No-UTI	Prx	1.14549	0.003864
BM_No-UTI	Sgk1	-0.153197	0.004208
BM_No-UTI	Ndrg1	0.140503	0.004371
BM_No-UTI	Fam49a	-0.0799588	0.004512
BM_No-UTI	Hmgn2	-0.2875	0.004517
BM_No-UTI	Dgki	-0.830638	0.004624
BM_No-UTI	Cd83	0.40992	0.004786
BM_No-UTI	Hmgb2	-0.212208	0.005736
BM_No-UTI	Cxcr6	-1.42079	0.005873
BM_No-UTI	Pcsk5	3.74136	0.005957
BM_No-UTI	Slc39a14	-0.426752	0.006587
BM_No-UTI	Dhcr24	-2.05697	0.006772
BM_No-UTI	Prl2c2	-3.39682	0.007029
BM_No-UTI	Ly6c1	-2.57304	0.007089
BM_No-UTI	Ugdh	1.39759	0.007607
BM_No-UTI	Antxr1	0.788795	0.007982
BM_No-UTI	Osbpl3	-1.72286	0.008118
BM_No-UTI	Fbln7	3.54447	0.008886
BM_No-UTI	Smim5	-2.37745	0.008889
BM_No-UTI	Abcc3	-2.49514	0.009076
BM_No-UTI	C4b	1.52106	0.009205
BM_No-UTI	Ctsc	1.07822	0.009209
BM_No-UTI	Lcp2	-1.19951	0.009408
BM_No-UTI	Lamc2	0.103684	0.009607
BM_No-UTI	Trem3	3.22709	0.010175
BM_No-UTI	Mbp	-0.84934	0.010459
BM_No-UTI	Serpinb5	0.752927	0.010615
BM_No-UTI	Ecm1	-0.81086	0.01107
BM_No-UTI	Mad2l1	-2.71219	0.011074
BM_No-UTI	Runx3	-2.01047	0.011524
BM_No-UTI	Cd24a	-0.0287458	0.012141
BM_No-UTI	Hsph1	0.152016	0.012634
BM_No-UTI	Klf10	-0.491518	0.012924
BM_No-UTI	Smpd3	1.00691	0.013198
BM_No-UTI	Lrg1	-3.6842	0.013308
BM_No-UTI	Trdc	-2.29331	0.013552
BM_No-UTI	Hcst	0.224089	0.014341
BM_No-UTI	Olfm4	-1.44491	0.014466
BM_No-UTI	Glrx	1.38925	0.015141
BM_No-UTI	Lama2	1.37886	0.015593
BM_No-UTI	Kit	-5.81835	0.015624
BM_No-UTI	Dhfr	0.400188	0.016019
BM_No-UTI	Nexn	3.4107	0.016337
BM_No-UTI	Rap2b	0.101244	0.017614
BM_No-UTI	Cd300ld	1.27206	0.017793
BM_No-UTI	Plbd1	2.43012	0.017949
BM_No-UTI	Spsb1	-0.248022	0.017966
BM_No-UTI	Fam167a	0.247895	0.018215
BM_No-UTI	Csf1r	-1.21149	0.018427
BM_No-UTI	Ube2q2	-0.267565	0.018466
BM_No-UTI	Nkg7	0.919382	0.018649
BM_No-UTI	Nbl1	2.21385	0.01904
BM_No-UTI	Ckm	-1.13522	0.019216
BM_No-UTI	Tifa	2.69738	0.01933
BM_No-UTI	Hey1	-0.605188	0.019363
BM_No-UTI	Ly6g	3.19605	0.020485
BM_No-UTI	Ear2	3.0479	0.020485
BM_No-UTI	Clec4a3	3.04745	0.020485
BM_No-UTI	Fcgr1	3.04715	0.020485
BM_No-UTI	Adamts5	3.84717	0.020838
BM_No-UTI	H2-Ab1	0.960264	0.022764
BM_No-UTI	Cadm3	1.60158	0.023202
BM_No-UTI	Rhoj	0.948267	0.02385
BM_No-UTI	Rad51	0.454952	0.024055
BM_No-UTI	Csn1s2b	-0.616663	0.025679
BM_No-UTI	Cryab	-0.755453	0.026779
BM_No-UTI	Ly75	0.628608	0.027007
BM_No-UTI	Rpl3l	0.286529	0.027202
BM_No-UTI	Fitm1	-1.30837	0.029142
BM_No-UTI	Ly6m	-2.90104	0.029213
BM_No-UTI	Ncf1	2.58847	0.029239
BM_No-UTI	Hist3h2a	0.627415	0.029493
BM_No-UTI	Tbc1d1	-0.714276	0.030852
BM_No-UTI	Socs2	0.626025	0.030868
BM_No-UTI	Slco5a1	0.846093	0.030888
BM_No-UTI	Ttn	-1.94219	0.031463
BM_No-UTI	H2-Aa	0.631907	0.031524
BM_No-UTI	Crisp3	0.981896	0.032304
BM_No-UTI	Cr2	0.888528	0.032325
BM_No-UTI	Cyp26b1	0.842611	0.033107
BM_No-UTI	Ptges	-0.340247	0.033235
BM_No-UTI	Lmna	-0.129064	0.040212
BM_No-UTI	Col17a1	2.64892	0.042084
BM_No-UTI	Dtl	1.16857	0.043571
BM_No-UTI	Serpinb2	-2.4247	0.045097
BM_No-UTI	Cd3g	0.346253	0.047411
BM_No-UTI	Fbn2	-0.307593	0.047456
BM_No-UTI	Lyz1	3.55307	0.049472
BM_No-UTI	Derl3	0.0895433	0.049943
BM_No-UTI	Dennd4a	0.796896	0.051786
BM_No-UTI	Medag	3.14397	0.0523
BM_No-UTI	Mid1ip1	1.43807	0.054957
BM_No-UTI	Klf3	-1.121	0.055375
BM_No-UTI	Pcdh11x	1.02086	0.057048
BM_No-UTI	Tcf4	-0.577738	0.05789
BM_No-UTI	Vtn	-0.279565	0.058398
BM_No-UTI	Ptpn7	0.620273	0.058961
BM_No-UTI	Plat	2.1002	0.063069
BM_No-UTI	Il10ra	0.386075	0.06622
BM_No-UTI	Ms4a6b	0.544295	0.067836
BM_No-UTI	Sgo1	-2.60906	0.071898
BM_No-UTI	Tns1	2.33802	0.073566
BM_No-UTI	Stc1	-1.19161	0.074185
BM_No-UTI	Flnc	0.415664	0.076974
BM_No-UTI	Phlda1	-0.0353287	0.077723
BM_No-UTI	Tinagl1	0.477746	0.079501
BM_No-UTI	Cd300a	-0.620421	0.081928
BM_No-UTI	Snai1	0.238701	0.084088
BM_No-UTI	Gldn	1.18182	0.086308
BM_No-UTI	Ccl6	-6.95073	0.086554
BM_No-UTI	Xirp1	-1.25524	0.086991
BM_No-UTI	Gpihbp1	2.92349	0.091979
BM_No-UTI	Tcap	1.8882	0.09334
BM_No-UTI	Anln	-3.39219	0.094104
BM_No-UTI	Klk6	-5.37007	0.095314
BM_No-UTI	Tfpi2	4.03225	0.095613
BM_No-UTI	Rgs2	1.26363	0.096121
BM_No-UTI	Tnfrsf23	-0.235316	0.096533
BM_No-UTI	Cd72	0.898364	0.097106
BM_No-UTI	Slc4a4	0.785089	0.097178
BM_No-UTI	Tnfaip6	-0.523678	0.099729
BM_No-UTI	Stmn1	0.00280998	0.102618
BM_No-UTI	Ltbp2	1.61566	0.104166
BM_No-UTI	Ctsw	0.282305	0.106543
BM_No-UTI	Hist1h2ae	-1.80038	0.106994
BM_No-UTI	Ppp1r16b	-0.211037	0.107422
BM_No-UTI	Fam20c	0.612063	0.109303
BM_No-UTI	Trpv2	2.60554	0.109405
BM_No-UTI	Padi4	-4.52636	0.110717
BM_No-UTI	Gm31182	-1.98177	0.117587
BM_No-UTI	Nt5e	1.61414	0.122645
BM_No-UTI	Laptm5	0.221412	0.125476
BM_No-UTI	Fasn	0.52745	0.127265
BM_No-UTI	Tgfbr3	2.37297	0.127829
BM_No-UTI	Klk8	-2.78525	0.129042
BM_No-UTI	Mmp13	-1.27359	0.136389
BM_No-UTI	Alpl	1.39404	0.144356
BM_No-UTI	Iigp1	-1.78431	0.149177
BM_No-UTI	Rrm2	1.16818	0.156286
BM_No-UTI	Clec12a	0.626415	0.156759
BM_No-UTI	4921525O09Rik	-3.52347	0.167789
BM_No-UTI	Selenoh	-0.550776	0.176388
BM_No-UTI	Adrb1	-0.923662	0.183045
BM_No-UTI	Rasd1	-0.171355	0.186263
BM_No-UTI	Ctgf	2.65555	0.187562
BM_No-UTI	Ptn	-2.61281	0.194695
BM_No-UTI	Thbs2	-0.321203	0.197178
BM_No-UTI	Cyyr1	4.67362	0.2033
BM_No-UTI	Svep1	1.90522	0.206904
BM_No-UTI	Cldn1	-1.90953	0.21515
BM_No-UTI	Oasl2	-0.225633	0.21634
BM_No-UTI	Hist1h4d	-1.9481	0.229279
BM_No-UTI	Cdkn1a	-0.407229	0.231394
BM_No-UTI	Baiap2l1	-1.10128	0.235928
BM_No-UTI	Ifrd1	-0.109015	0.250223
BM_No-UTI	Gnb4	-0.844651	0.250701
BM_No-UTI	Irf5	0.624328	0.257784
BM_No-UTI	Cd5	-0.408928	0.26078
BM_No-UTI	Foxi1	-3.60545	0.261597
BM_No-UTI	Epas1	1.44124	0.265201
BM_No-UTI	Ccl4	-3.61926	0.271644
BM_No-UTI	Rarres2	1.22352	0.275409
BM_No-UTI	Synm	2.96437	0.276501
BM_No-UTI	Snorc	-3.53324	0.279027
BM_No-UTI	Gbp2	0.522844	0.280144
BM_No-UTI	Plk1	0.603069	0.28765
BM_No-UTI	Sfrp4	3.66228	0.288398
BM_No-UTI	Pparg	-3.54329	0.288864
BM_No-UTI	Gpr65	-0.272327	0.290165
BM_No-UTI	Bin2	1.6582	0.290205
BM_No-UTI	Chst1	-0.477768	0.293183
BM_No-UTI	Tfap2c	0.725789	0.304928
BM_No-UTI	Ccr9	-1.43865	0.305582
BM_No-UTI	Lmo4	0.325537	0.308017
BM_No-UTI	Synpo	1.53417	0.308587
BM_No-UTI	Lox	1.58598	0.308621
BM_No-UTI	Zmynd15	0.272326	0.320295
BM_No-UTI	Atp2b1	-0.124964	0.322671
BM_No-UTI	Fgl2	0.852563	0.322962
BM_No-UTI	9530059O14Rik	3.04887	0.324937
BM_No-UTI	Stmn4	3.04862	0.324937
BM_No-UTI	Mgl2	2.63391	0.324937
BM_No-UTI	Xcr1	2.12342	0.324937
BM_No-UTI	Lilra5	0.781544	0.324937
BM_No-UTI	Adamts9	2.87099	0.327332
BM_No-UTI	Stk40	-0.0412657	0.344241
BM_No-UTI	Cav1	1.74296	0.349171
BM_No-UTI	Gm42418	-0.0657026	0.351308
BM_No-UTI	Tnfsf15	-0.596203	0.354058
BM_No-UTI	Gm43914	3.05977	0.357225
BM_No-UTI	Gm36723	3.05894	0.357225
BM_No-UTI	Rgs13	3.05507	0.357225
BM_No-UTI	F630028O10Rik	3.04843	0.357225
BM_No-UTI	Apoc2	3.04737	0.357225
BM_No-UTI	Gm21188	3.04731	0.357225
BM_No-UTI	Klra4	3.0471	0.357225
BM_No-UTI	Klra3	3.04709	0.357225
BM_No-UTI	Serpinb9b	3.04699	0.357225
BM_No-UTI	Alox5	3.04691	0.357225
BM_No-UTI	Il12b	3.04643	0.357225
BM_No-UTI	Klra9	2.64518	0.357225
BM_No-UTI	Aicda	2.03886	0.357225
BM_No-UTI	Chst8	-2.55258	0.359627
BM_No-UTI	Spry2	1.34131	0.369855
BM_No-UTI	Axl	3.21223	0.372946
BM_No-UTI	Pcolce2	-1.82603	0.37375
BM_No-UTI	Col18a1	2.77337	0.382372
BM_No-UTI	Sbsn	-4.55942	0.383798
BM_No-UTI	Sdc1	0.547322	0.383994
BM_No-UTI	Serpina3g	2.38238	0.390766
BM_No-UTI	Vcam1	3.29838	0.392328
BM_No-UTI	Havcr1	3.0532	0.394077
BM_No-UTI	Klk1	3.0514	0.394077
BM_No-UTI	Cd7	-0.353383	0.404027
BM_No-UTI	Slc5a6	-0.923872	0.405789
BM_No-UTI	Cdh3	3.57455	0.41302
BM_No-UTI	Bcl2l14	-1.59437	0.414295
BM_No-UTI	Cxcl9	-0.888701	0.424541
BM_No-UTI	Colec11	-0.283297	0.426051
BM_No-UTI	Sod2	-0.102253	0.426505
BM_No-UTI	Adgrf5	2.55856	0.430728
BM_No-UTI	Marcks	0.572507	0.43128
BM_No-UTI	Rnase4	3.40257	0.444619
BM_No-UTI	Fdx1	-0.157152	0.450958
BM_No-UTI	Rdh10	0.0139726	0.451405
BM_No-UTI	Cxcl5	-1.7584	0.463132
BM_No-UTI	Tnfsf4	1.60635	0.468131
BM_No-UTI	Foxj1	-0.178555	0.472444
BM_No-UTI	Islr	0.793653	0.473953
BM_No-UTI	Has1	1.37121	0.475188
BM_No-UTI	Gdf15	-0.331412	0.477079
BM_No-UTI	Tpbg	1.27632	0.47889
BM_No-UTI	Cd160	3.04883	0.486674
BM_No-UTI	5830411N06Rik	3.04752	0.486674
BM_No-UTI	Klra7	3.04739	0.486674
BM_No-UTI	Rln3	3.04684	0.486674
BM_No-UTI	Rprml	0.262558	0.488734
BM_No-UTI	Cdc42ep3	-0.0223138	0.489288
BM_No-UTI	Lefty1	1.03456	0.499705
BM_No-UTI	Mylpf	-1.30987	0.506495
BM_No-UTI	Tuba8	-0.185341	0.513825
BM_No-UTI	Esam	2.87995	0.519004
BM_No-UTI	Slc5a3	-0.335111	0.522541
BM_No-UTI	Lrrk1	-0.663091	0.541922
BM_No-UTI	Myl1	0.286418	0.56048
BM_No-UTI	Emp3	0.157512	0.574728
BM_No-UTI	Gm4951	-4.04293	0.582581
BM_No-UTI	Adamts1	1.89865	0.611402
BM_No-UTI	Bub1	0.34067	0.626906
BM_No-UTI	Sqstm1	0.02821	0.637989
BM_No-UTI	Col5a3	0.260931	0.640751
BM_No-UTI	Tnfrsf9	-0.082243	0.651773
BM_No-UTI	Cd3e	-0.513765	0.654312
BM_No-UTI	Hspa5	-0.161708	0.662761
BM_No-UTI	Krt4	-5.73995	0.664797
BM_No-UTI	Gata3	0.244044	0.671737
BM_No-UTI	Scimp	2.31878	0.676725
BM_No-UTI	Serpinf1	2.84741	0.678194
BM_No-UTI	Rnd1	0.301649	0.683747
BM_No-UTI	Tuba1b	0.643662	0.694257
BM_No-UTI	Ifit3b	-0.949339	0.705956
BM_No-UTI	Ly86	2.24619	0.708371
BM_No-UTI	Rrad	0.259719	0.719173
BM_No-UTI	Dkkl1	-3.99336	0.719189
BM_No-UTI	Tusc5	3.10047	0.72843
BM_No-UTI	Gpr84	3.04687	0.72843
BM_No-UTI	Cfap100	3.04667	0.72843
BM_No-UTI	Foxd3	2.31403	0.72843
BM_No-UTI	Tgm1	-0.144038	0.743862
BM_No-UTI	Zfp366	3.04717	0.748852
BM_No-UTI	Avpr1a	2.99865	0.749359
BM_No-UTI	Nfib	-0.174268	0.759141
BM_No-UTI	Hk2	0.969675	0.764742
BM_No-UTI	Zfp703	0.0932094	0.765574
BM_No-UTI	Olfr655	1.24129	0.77156
BM_No-UTI	Hopx	0.0907758	0.775666
BM_No-UTI	Spns2	-6.76752	0.780436
BM_No-UTI	Krt42	2.40218	0.78812
BM_No-UTI	Zap70	0.123677	0.789325
BM_No-UTI	Sp140	0.0866374	0.800842
BM_No-UTI	Adm	0.594486	0.807795
BM_No-UTI	Serpina3n	5.95963	0.811339
BM_No-UTI	Gas6	0.0649552	0.817506
BM_No-UTI	Lypd3	0.379975	0.820613
BM_No-UTI	Efnb1	0.360565	0.834972
BM_No-UTI	Cavin3	1.34665	0.83772
BM_No-UTI	Rnf39	-1.75447	0.852919
BM_No-UTI	Cldn10	-2.28068	0.857699
BM_No-UTI	Abca8a	-1.00728	0.863039
BM_No-UTI	Palmd	1.54073	0.865733
BM_No-UTI	Ccrl2	-3.7359	0.867502
BM_No-UTI	Ly6a	-2.22467	0.87068
BM_No-UTI	Cbr3	1.83471	0.871288
BM_No-UTI	Cpxm1	0.607345	0.872404
BM_No-UTI	Klri1	4.00079	0.875299
BM_No-UTI	Fn1	-0.793129	0.892729
BM_No-UTI	Klrk1	2.12814	0.906821
BM_No-UTI	Ccl8	2.86569	0.907665
BM_No-UTI	Slc5a8	-3.23661	0.915222
BM_No-UTI	Cnn2	1.06507	0.917142
BM_No-UTI	Zdbf2	1.10592	0.919432
BM_No-UTI	Noct	-0.212348	0.927806
BM_No-UTI	Ogn	-0.667822	0.928869
BM_No-UTI	Il17a	0.979507	0.93119
BM_No-UTI	Cemip	-1.76056	0.936564
BM_No-UTI	Acta1	0.229281	0.94491
BM_No-UTI	Cdo1	-2.53865	0.946536
BM_No-UTI	Avpi1	-1.11489	0.947547
BM_No-UTI	Ly6c2	0.00765127	0.952199
BM_No-UTI	Vmn1r38	-1.92322	0.954306
BM_No-UTI	Fam25c	-2.77487	0.960849
BM_No-UTI	Gm13889	-0.534969	0.964112
BM_No-UTI	Mmp12	-1.36387	0.969187
BM_No-UTI	Lipg	3.24147	0.970978
BM_No-UTI	Nppc	-0.0137403	0.976165
BM_No-UTI	Ctsk	1.27705	0.977658
BM_No-UTI	Tgfbi	-0.896225	0.980569
BM_No-UTI	Cxcl13	-1.37703	0.980796
BM_No-UTI	Tmprss2	-2.78004	0.981077
BM_No-UTI	Ltc4s	-0.48854	0.981151
BM_No-UTI	Ppl	-0.901213	0.981192
BM_No-UTI	Klf5	-0.00709648	0.984535
BM_No-UTI	Cep55	-0.947641	0.98667
BM_No-UTI	Rab7b	-3.97321	0.991279
BM_No-UTI	Mmp19	0.489973	0.996401
LASP_No-UTI	Cd302	-1.14392	1.4e-194
LASP_No-UTI	Col7a1	-4.74145	1.6e-192
LASP_No-UTI	Tox	-2.49843	1.3e-189
LASP_No-UTI	Ptpn22	-1.53333	1.5e-172
LASP_No-UTI	Rprml	-3.77324	8.2e-166
LASP_No-UTI	Wfdc18	1.64656	1.1e-165
LASP_No-UTI	Il10	-1.98196	1.3e-158
LASP_No-UTI	Nrgn	-3.00641	2.6e-158
LASP_No-UTI	Flt3	-0.502221	2.9e-154
LASP_No-UTI	Crispld1	-1.99358	8.3e-154
LASP_No-UTI	Cd300c	1.7304	9.9e-154
LASP_No-UTI	Itk	-1.59948	2e-153
LASP_No-UTI	Mt3	-1.17393	2.9e-153
LASP_No-UTI	Tspan13	-3.77302	5.3e-153
LASP_No-UTI	Nrip2	-1.77959	3.1e-152
LASP_No-UTI	Cd3d	-0.694441	9e-152
LASP_No-UTI	Tesc	-4.58124	2.8e-151
LASP_No-UTI	Dbi	1.17539	1.2e-149
LASP_No-UTI	Clec4e	1.24047	2.8e-149
LASP_No-UTI	Rasip1	0.500208	7.9e-149
LASP_No-UTI	Cd53	-0.717569	6.6e-146
LASP_No-UTI	Emb	-2.75962	1.2e-144
LASP_No-UTI	Trbc1	-2.31826	4e-143
LASP_No-UTI	Cldn10	-4.104	8.6e-143
LASP_No-UTI	Ptn	-5.59669	9e-142
LASP_No-UTI	Cd3g	-0.721798	1.5e-139
LASP_No-UTI	Fabp4	-2.87771	5e-139
LASP_No-UTI	Ntf3	0.814661	6.5e-138
LASP_No-UTI	Tmem100	2.24121	3.5e-137
LASP_No-UTI	Pdlim4	-2.58466	4.7e-136
LASP_No-UTI	Bin2	-9.7355	1.5e-134
LASP_No-UTI	Tcf7	-2.9378	2.2e-133
LASP_No-UTI	Ifitm3	-3.57912	9.9e-133
LASP_No-UTI	Pappa	-3.7218	1.4e-132
LASP_No-UTI	Antxr1	-4.14955	1.5e-131
LASP_No-UTI	Cdkn2a	-3.52874	6.5e-130
LASP_No-UTI	Cd3e	-0.00417374	5.7e-129
LASP_No-UTI	Gfpt2	-3.62972	9.8e-128
LASP_No-UTI	Coro1a	-0.303083	1.6e-127
LASP_No-UTI	Trac	-3.04651	2.8e-124
LASP_No-UTI	Plxnc1	0.36585	1.4e-120
LASP_No-UTI	Cd28	-1.33808	6.8e-120
LASP_No-UTI	Dcn	-5.95488	9e-119
LASP_No-UTI	Samsn1	-1.2439	3.1e-118
LASP_No-UTI	Pgam2	1.05564	2.1e-117
LASP_No-UTI	Lef1	-0.872867	3.4e-117
LASP_No-UTI	Adam23	0.456307	6.3e-116
LASP_No-UTI	Tmem158	-3.05875	3.5e-115
LASP_No-UTI	Ccr6	-0.241337	5.3e-115
LASP_No-UTI	H19	-3.38837	1.1e-113
LASP_No-UTI	Ctla4	-1.01852	1.1e-113
LASP_No-UTI	Slfn5	1.7395	1.9e-113
LASP_No-UTI	Cd52	0.302414	2.6e-113
LASP_No-UTI	Rasgrp1	-3.8828	4.5e-113
LASP_No-UTI	Gimap6	-0.45745	1.2e-111
LASP_No-UTI	Arg1	-2.0123	3.8e-111
LASP_No-UTI	H1fx	-0.965645	9.2e-110
LASP_No-UTI	Cd177	2.4956	1e-109
LASP_No-UTI	Elf5	1.22408	5.8e-109
LASP_No-UTI	Slamf7	-0.386793	5.1e-108
LASP_No-UTI	Penk	-3.85012	5.4e-108
LASP_No-UTI	Tnfsf8	-0.184367	1.1e-106
LASP_No-UTI	Dbx2	-0.239915	2.6e-106
LASP_No-UTI	Col4a1	-2.5467	2.9e-106
LASP_No-UTI	Pcp4l1	-1.2773	1.3e-105
LASP_No-UTI	Tph1	-5.0333	1.4e-105
LASP_No-UTI	Muc15	1.53961	4.2e-105
LASP_No-UTI	Dusp2	-0.273404	5.9e-105
LASP_No-UTI	Ikzf4	-2.10605	2e-104
LASP_No-UTI	Mgst1	1.01465	6.2e-104
LASP_No-UTI	Cd6	-1.94911	6.7e-104
LASP_No-UTI	Arhgdib	-0.600973	3.1e-103
LASP_No-UTI	Sfrp4	2.5764	3.4e-102
LASP_No-UTI	Mmp12	2.34871	8.4e-102
LASP_No-UTI	Myl9	-6.50455	1.7e-101
LASP_No-UTI	Gsn	-2.11517	2.8e-101
LASP_No-UTI	Icos	-0.729864	5e-101
LASP_No-UTI	Iglc3	1.49861	2.2e-100
LASP_No-UTI	Mad2l1	-3.05799	9.2e-100
LASP_No-UTI	Slco5a1	-0.852438	9.4e-100
LASP_No-UTI	Cd40	-1.77175	1.3e-99
LASP_No-UTI	Rasal3	0.401684	2.8e-99
LASP_No-UTI	Dgki	-3.37281	4.8e-99
LASP_No-UTI	Rac2	0.588794	5.5e-99
LASP_No-UTI	Ryr3	0.371675	1.14e-98
LASP_No-UTI	Ccl8	0.89053	1.85e-98
LASP_No-UTI	C1qc	1.57549	2.67e-98
LASP_No-UTI	Sprr2a3	-4.76207	4.57e-98
LASP_No-UTI	Filip1	-2.55925	4.09e-97
LASP_No-UTI	Ifitm1	-2.83776	6.74e-97
LASP_No-UTI	Ehf	1.31074	9.41e-97
LASP_No-UTI	Clec4d	-0.670131	2.01e-96
LASP_No-UTI	Sema3b	-1.24204	2.24e-96
LASP_No-UTI	Gm31182	2.54294	2.72e-96
LASP_No-UTI	Cd5	0.3593	3.93e-96
LASP_No-UTI	Il21r	0.406677	2.67e-95
LASP_No-UTI	Dst	-1.77739	3.4e-95
LASP_No-UTI	Scimp	1.79011	1.07e-94
LASP_No-UTI	Nudt17	-1.4579	1.17e-94
LASP_No-UTI	Ccl3	-1.55304	5.91e-94
LASP_No-UTI	Rspo1	1.95547	8.31e-94
LASP_No-UTI	Saa1	1.81782	1.44e-93
LASP_No-UTI	Gjb4	-3.3024	4.49e-92
LASP_No-UTI	Crym	-3.82222	6.59e-92
LASP_No-UTI	Fgfr2	-3.77949	2.58e-91
LASP_No-UTI	Col4a2	-3.15261	6.57e-91
LASP_No-UTI	Pmaip1	0.376784	1.88e-90
LASP_No-UTI	Gipc2	-4.57478	2.45e-90
LASP_No-UTI	Derl3	-0.00630134	1.2e-89
LASP_No-UTI	H2-M9	1.77402	1.66e-89
LASP_No-UTI	Plb1	1.49382	4.75e-89
[truncated: 9,438 more rows]
