# Supplementary material for: Host response during unresolved urinary tract infection alters female mammary tissue homeostasis through collagen deposition and TIMP1
Source: Nat Commun. 2024 Apr 16;15:3282. doi: 10.1038/s41467-024-47462-7 (PMC11021735; doi:10.1038/s41467-024-47462-7)
Supplement: Supplementary file 7 — Supplementary Data 4 [file 41467_2024_47462_MOESM7_ESM.xlsx]

## Sheet: Supp. Data 4
Supp. Data 4. Log2FC and p-values for genes included in the YAP signaling signature in PLI Epithelial Clusters (Fig. 3G); avg_log2FC: log fold-change of the average expression between two groups, positive values indicate that that feature is highly expressed in defined cluster and condition, negative values indicate that that feature is lowly expressed in defined cluster and condition.
cluster	gene	avg_log2FC	p_val
LASP_PLI_PBS	Lhfp	-3.00979	3.11859e-150
LASP_PLI_PBS	Axl	-5.5032	8.06405e-96
LASP_PLI_PBS	Sgk1	-1.41854	1.22427e-88
LASP_PLI_PBS	Crim1	-1.16693	3.23431e-78
LASP_PLI_PBS	Marcks	-1.79169	8.40617e-78
LASP_PLI_PBS	Schip1	-2.40976	8.13732e-59
LASP_PLI_PBS	Tspan3	-1.1511	1.89285e-53
LASP_PLI_PBS	Tgfb2	0.583584	2.57784e-43
LASP_PLI_PBS	Slit2	-3.98863	8.44457e-43
LASP_PLI_PBS	Dab2	0.890209	1.23694e-42
LASP_PLI_PBS	Fstl1	-3.30906	1.24008e-41
LASP_PLI_PBS	Fgf2	-3.91579	9.05089e-39
LASP_PLI_PBS	Tgm2	-1.87517	2.89207e-36
LASP_PLI_PBS	Bicc1	-3.88629	1.24072e-34
LASP_PLI_PBS	Tns1	-1.21007	7.12427e-31
LASP_PLI_PBS	Flna	-0.725334	2.68544e-23
LASP_PLI_PBS	Thbs1	-0.93657	3.70089e-20
LASP_PLI_PBS	Serpine1	-0.884837	4.65919e-18
LASP_PLI_PBS	Itgb5	-0.576008	1.19105e-17
LASP_PLI_PBS	Pdlim2	-1.16651	2.32069e-16
LASP_PLI_PBS	Dlc1	-1.40785	1.83284e-15
LASP_PLI_PBS	Fscn1	-2.48365	1.07635e-14
LASP_PLI_PBS	Pmp22	-1.88086	4.90334e-14
LASP_PLI_PBS	Gls	-0.288763	2.84056e-11
LASP_PLI_PBS	Agfg2	0.57005	4.3663e-11
LASP_PLI_PBS	Amotl2	-0.398212	6.78782e-11
LASP_PLI_PBS	Emp2	-0.532316	8.55232e-11
LASP_PLI_PBS	Sh2d4a	0.50439	1.14084e-10
LASP_PLI_PBS	Stmn1	-0.891757	1.24297e-10
LASP_PLI_PBS	Dusp1	-0.449948	8.17393e-09
LASP_PLI_PBS	Hexb	-0.171512	3.37082e-08
LASP_PLI_PBS	Gas6	0.229472	6.99811e-08
LASP_PLI_PBS	Phgdh	-0.847793	1.20261e-06
LASP_PLI_PBS	Mdfic	0.501558	2.02403e-06
LASP_PLI_PBS	Asap1	0.217452	2.46497e-05
LASP_PLI_PBS	Ndrg1	0.113418	0.000129803
LASP_PLI_PBS	Ddah1	0.348972	0.00124252
LASP_PLI_PBS	Dut	-0.556122	0.00286331
LASP_PLI_PBS	Cdkn2c	1.0478	0.0269708
LASP_PLI_PBS	Etv5	-0.558842	0.0283175
LASP_PLI_PBS	Cdc20	-2.53041	0.0428118
LASP_PLI_PBS	Ankrd1	0.170423	0.0530595
LASP_PLI_PBS	Tnnt2	0.485367	0.125463
LASP_PLI_PBS	Gadd45b	-0.0628886	0.165894
LASP_PLI_PBS	Shcbp1	-0.110283	0.204084
LASP_PLI_PBS	Ggh	-0.0444722	0.247299
LASP_PLI_PBS	Itgb2	0.8949	0.3172
LASP_PLI_PBS	Top2a	-0.376198	0.355606
LASP_PLI_PBS	Col4a3	0.995631	0.426623
LASP_PLI_PBS	Ect2	-0.101141	0.428426
LASP_PLI_PBS	Hmmr	0.760068	0.573339
LASP_PLI_PBS	Tk1	0.41055	0.72925
LASP_PLI_PBS	Birc5	-0.44732	0.842198
LHS_PLI_PBS	Tgm2	3.47002	1.84198e-241
LHS_PLI_PBS	Pdlim2	3.53189	2.48988e-155
LHS_PLI_PBS	Tspan3	1.84242	3.40738e-147
LHS_PLI_PBS	Marcks	1.69388	4.009e-125
LHS_PLI_PBS	Crim1	1.60047	2.44736e-116
LHS_PLI_PBS	Emp2	1.52547	2.89622e-69
LHS_PLI_PBS	Itgb5	1.31858	6.30103e-60
LHS_PLI_PBS	Bicc1	2.27437	1.21368e-48
LHS_PLI_PBS	Thbs1	-3.16716	1.32097e-47
LHS_PLI_PBS	Tgfb2	-3.02268	1.20484e-45
LHS_PLI_PBS	Phgdh	2.29091	7.21926e-45
LHS_PLI_PBS	Lhfp	0.482977	1.49914e-41
LHS_PLI_PBS	Ndrg1	-1.46217	1.09145e-28
LHS_PLI_PBS	Amotl2	0.410842	8.35773e-24
LHS_PLI_PBS	Sgk1	0.41458	1.55325e-22
LHS_PLI_PBS	Dab2	-2.55301	5.96321e-18
LHS_PLI_PBS	Asap1	-1.74707	2.34037e-16
LHS_PLI_PBS	Gas6	-1.41002	2.63655e-16
LHS_PLI_PBS	Tns1	-3.60664	2.57298e-13
LHS_PLI_PBS	Dusp1	-1.81843	1.83087e-11
LHS_PLI_PBS	Ggh	0.115815	1.13432e-09
LHS_PLI_PBS	Serpine1	-2.78345	7.52734e-07
LHS_PLI_PBS	Ect2	1.68513	8.68789e-06
LHS_PLI_PBS	Schip1	-2.13202	1.12356e-05
LHS_PLI_PBS	Gls	-0.773033	0.000166207
LHS_PLI_PBS	Fgf2	-3.67936	0.00105022
LHS_PLI_PBS	Axl	-1.44952	0.00186262
LHS_PLI_PBS	Hexb	-0.338978	0.012921
LHS_PLI_PBS	Dut	-1.66582	0.0182509
LHS_PLI_PBS	Ddah1	-1.9852	0.0186407
LHS_PLI_PBS	Sh2d4a	-1.36401	0.0394698
LHS_PLI_PBS	Itgb2	-2.17006	0.112894
LHS_PLI_PBS	Cdkn2c	-2.01744	0.13513
LHS_PLI_PBS	Hmmr	1.90859	0.139943
LHS_PLI_PBS	Dlc1	-0.818723	0.207403
LHS_PLI_PBS	Ankrd1	-2.19495	0.215726
LHS_PLI_PBS	Flna	-1.24932	0.239523
LHS_PLI_PBS	Fstl1	0.22825	0.269129
LHS_PLI_PBS	Tk1	0.142953	0.297929
LHS_PLI_PBS	Slit2	-1.8403	0.312204
LHS_PLI_PBS	Cdc20	0.0767195	0.342942
LHS_PLI_PBS	Etv5	-1.25594	0.420541
LHS_PLI_PBS	Tnnt2	-0.680485	0.420617
LHS_PLI_PBS	Fscn1	-1.35985	0.425623
LHS_PLI_PBS	Agfg2	-0.747297	0.429084
LHS_PLI_PBS	Col4a3	-0.842573	0.45594
LHS_PLI_PBS	Shcbp1	0.149365	0.504953
LHS_PLI_PBS	Stmn1	-0.80474	0.532099
LHS_PLI_PBS	Birc5	-1.35845	0.603489
LHS_PLI_PBS	Top2a	-1.61115	0.603806
LHS_PLI_PBS	Gadd45b	-0.497523	0.752389
LHS_PLI_PBS	Pmp22	-0.319477	0.847653
LHS_PLI_PBS	Mdfic	-0.912522	0.968236
BM_PLI_PBS	Axl	4.32892	0
BM_PLI_PBS	Lhfp	3.47287	0
BM_PLI_PBS	Thbs1	2.22408	3.63871e-172
BM_PLI_PBS	Fgf2	4.005	9.57918e-141
BM_PLI_PBS	Schip1	2.67841	1.56996e-121
BM_PLI_PBS	Tns1	2.24593	9.53267e-115
BM_PLI_PBS	Fstl1	3.23298	7.90265e-106
BM_PLI_PBS	Slit2	3.34761	2.94156e-93
BM_PLI_PBS	Sgk1	1.9948	5.42627e-92
BM_PLI_PBS	Marcks	2.29803	1.91837e-82
BM_PLI_PBS	Flna	2.05832	2.37918e-81
BM_PLI_PBS	Dlc1	2.44951	3.89504e-41
BM_PLI_PBS	Serpine1	1.59099	9.24375e-38
BM_PLI_PBS	Pmp22	2.58937	6.36081e-35
BM_PLI_PBS	Fscn1	2.99788	2.56643e-32
BM_PLI_PBS	Crim1	1.04664	6.70653e-32
BM_PLI_PBS	Sh2d4a	-3.51182	4.49736e-23
BM_PLI_PBS	Tgfb2	-1.02407	8.0666e-23
BM_PLI_PBS	Gadd45b	0.803635	7.34563e-22
BM_PLI_PBS	Bicc1	2.77321	8.68459e-22
BM_PLI_PBS	Mdfic	-2.0892	3.7965e-20
BM_PLI_PBS	Dab2	-1.62211	6.56598e-19
BM_PLI_PBS	Tspan3	1.34387	2.89779e-18
BM_PLI_PBS	Agfg2	-2.16692	1.4267e-12
BM_PLI_PBS	Stmn1	1.2312	1.04305e-11
BM_PLI_PBS	Dut	1.46474	7.63601e-08
BM_PLI_PBS	Itgb5	0.856096	3.65097e-07
BM_PLI_PBS	Gas6	-0.347091	5.97217e-06
BM_PLI_PBS	Ggh	-0.471373	1.38026e-05
BM_PLI_PBS	Gls	0.257045	1.61166e-05
BM_PLI_PBS	Ddah1	-2.13235	0.000117308
BM_PLI_PBS	Etv5	1.31719	0.000444064
BM_PLI_PBS	Tnnt2	-0.945226	0.000648993
BM_PLI_PBS	Pdlim2	-0.929778	0.00188378
BM_PLI_PBS	Col4a3	1.88911	0.00287628
BM_PLI_PBS	Amotl2	0.546255	0.00334079
BM_PLI_PBS	Dusp1	0.472942	0.0075938
BM_PLI_PBS	Asap1	0.162161	0.0212046
BM_PLI_PBS	Tgm2	-0.957465	0.0228018
BM_PLI_PBS	Emp2	0.0415499	0.0349068
BM_PLI_PBS	Ect2	-2.73963	0.052137
BM_PLI_PBS	Tk1	-2.72989	0.0705425
BM_PLI_PBS	Birc5	-1.12837	0.0708684
BM_PLI_PBS	Hexb	0.0305872	0.10948
BM_PLI_PBS	Cdc20	1.45806	0.129359
BM_PLI_PBS	Ndrg1	-0.0486562	0.312964
BM_PLI_PBS	Top2a	0.271606	0.392031
BM_PLI_PBS	Shcbp1	-0.198611	0.451921
BM_PLI_PBS	Hmmr	0.0468213	0.552189
BM_PLI_PBS	Itgb2	-0.214837	0.560195
BM_PLI_PBS	Ankrd1	1.07742	0.599001
BM_PLI_PBS	Phgdh	0.645738	0.676805
BM_PLI_PBS	Cdkn2c	0.70491	0.68638
LASP_PLI_UTI	Lhfp	-2.97213	2.70434e-70
LASP_PLI_UTI	Marcks	-1.41606	1.74309e-38
LASP_PLI_UTI	Axl	-4.24133	1.06701e-35
LASP_PLI_UTI	Tspan3	-0.822373	1.17505e-19
LASP_PLI_UTI	Fstl1	-2.43154	4.03253e-19
LASP_PLI_UTI	Slit2	-2.79835	2.33953e-18
LASP_PLI_UTI	Gadd45b	-0.350946	7.11692e-17
LASP_PLI_UTI	Fgf2	-2.5009	4.83314e-16
LASP_PLI_UTI	Crim1	-0.457056	8.90533e-15
LASP_PLI_UTI	Bicc1	-2.55755	3.79865e-14
LASP_PLI_UTI	Tgm2	-1.50136	4.98523e-14
LASP_PLI_UTI	Schip1	-1.36006	1.45756e-11
LASP_PLI_UTI	Tns1	-0.763672	1.31033e-10
LASP_PLI_UTI	Flna	-0.738265	1.7968e-10
LASP_PLI_UTI	Pmp22	-2.23348	1.86134e-10
LASP_PLI_UTI	Thbs1	-0.646057	2.81525e-10
LASP_PLI_UTI	Itgb5	-0.501067	4.7749e-10
LASP_PLI_UTI	Phgdh	-1.92487	2.59183e-09
LASP_PLI_UTI	Dusp1	0.485511	4.44119e-09
LASP_PLI_UTI	Sgk1	-0.540949	5.35687e-09
LASP_PLI_UTI	Pdlim2	-1.66808	2.28116e-08
LASP_PLI_UTI	Asap1	-0.196249	1.78531e-06
LASP_PLI_UTI	Amotl2	-0.205882	2.09721e-05
LASP_PLI_UTI	Emp2	-0.29066	2.78268e-05
LASP_PLI_UTI	Fscn1	-2.15488	2.88448e-05
LASP_PLI_UTI	Ndrg1	0.230472	3.48277e-05
LASP_PLI_UTI	Hexb	0.219915	3.66811e-05
LASP_PLI_UTI	Sh2d4a	0.423721	0.000139998
LASP_PLI_UTI	Gas6	0.226444	0.000158415
LASP_PLI_UTI	Mdfic	0.269573	0.000161423
LASP_PLI_UTI	Tgfb2	0.16857	0.000206579
LASP_PLI_UTI	Dlc1	-0.586587	0.000513613
LASP_PLI_UTI	Gls	0.233069	0.00963932
LASP_PLI_UTI	Serpine1	-0.408419	0.0175465
LASP_PLI_UTI	Birc5	1.17454	0.0361197
LASP_PLI_UTI	Ggh	0.257783	0.0490147
LASP_PLI_UTI	Top2a	0.79096	0.169975
LASP_PLI_UTI	Stmn1	0.0817304	0.225191
LASP_PLI_UTI	Cdkn2c	-0.782797	0.226254
LASP_PLI_UTI	Ankrd1	-1.25851	0.280256
LASP_PLI_UTI	Etv5	0.162938	0.296879
LASP_PLI_UTI	Ddah1	0.431517	0.336244
LASP_PLI_UTI	Cdc20	1.43232	0.394043
LASP_PLI_UTI	Dut	-0.208149	0.436534
LASP_PLI_UTI	Col4a3	-2.06123	0.545432
LASP_PLI_UTI	Hmmr	-0.320492	0.57335
LASP_PLI_UTI	Dab2	-0.0564348	0.606002
LASP_PLI_UTI	Itgb2	-0.678514	0.769758
LASP_PLI_UTI	Tk1	0.168333	0.782686
LASP_PLI_UTI	Tnnt2	-0.0321871	0.795384
LASP_PLI_UTI	Ect2	0.0497097	0.798951
LASP_PLI_UTI	Shcbp1	1.2802	0.821492
LASP_PLI_UTI	Agfg2	0.223672	0.991452
BM_PLI_UTI	Lhfp	3.04512	1.34984e-265
BM_PLI_UTI	Axl	3.31427	8.09689e-214
BM_PLI_UTI	Schip1	3.41765	2.83195e-187
BM_PLI_UTI	Slit2	3.95657	2.57734e-177
BM_PLI_UTI	Fstl1	3.50824	3.33232e-134
BM_PLI_UTI	Tns1	2.50634	3.85415e-127
BM_PLI_UTI	Thbs1	2.00563	4.5408e-113
BM_PLI_UTI	Fgf2	3.27177	1.48249e-112
BM_PLI_UTI	Sgk1	1.85707	2.65731e-75
BM_PLI_UTI	Serpine1	2.33606	8.12108e-67
BM_PLI_UTI	Pmp22	3.35437	2.23565e-59
BM_PLI_UTI	Marcks	1.90589	4.33997e-53
BM_PLI_UTI	Flna	1.69214	4.07765e-52
BM_PLI_UTI	Crim1	1.32305	1.43889e-40
BM_PLI_UTI	Fscn1	3.48145	4.76663e-39
BM_PLI_UTI	Bicc1	2.94854	3.2932e-35
BM_PLI_UTI	Dlc1	2.00505	1.20865e-27
BM_PLI_UTI	Stmn1	1.73257	3.20503e-26
BM_PLI_UTI	Gadd45b	0.832878	9.43149e-22
BM_PLI_UTI	Sh2d4a	-4.28035	6.6917e-19
BM_PLI_UTI	Tspan3	1.21901	1.79641e-17
BM_PLI_UTI	Gls	0.723146	2.12198e-17
BM_PLI_UTI	Mdfic	-2.58976	2.98454e-16
BM_PLI_UTI	Tgfb2	-1.24276	1.52061e-15
BM_PLI_UTI	Asap1	0.733583	2.43765e-15
BM_PLI_UTI	Dab2	-1.70458	3.98937e-14
BM_PLI_UTI	Agfg2	-3.0011	7.50203e-11
BM_PLI_UTI	Dusp1	0.724487	2.83344e-10
BM_PLI_UTI	Amotl2	1.05169	2.65818e-09
BM_PLI_UTI	Dut	1.54539	4.7139e-09
BM_PLI_UTI	Hexb	0.243461	3.33886e-07
BM_PLI_UTI	Etv5	0.977159	2.24598e-06
BM_PLI_UTI	Itgb5	0.618613	0.000230722
BM_PLI_UTI	Ggh	-0.391424	0.000307899
BM_PLI_UTI	Gas6	-0.574639	0.000670924
BM_PLI_UTI	Phgdh	1.48654	0.000843493
BM_PLI_UTI	Cdc20	1.71692	0.00177408
BM_PLI_UTI	Tnnt2	-1.56399	0.00336368
BM_PLI_UTI	Ddah1	-1.39162	0.00918705
BM_PLI_UTI	Pdlim2	-0.948071	0.0197526
BM_PLI_UTI	Ndrg1	-0.313908	0.037128
BM_PLI_UTI	Tgm2	-0.981789	0.0853439
BM_PLI_UTI	Cdkn2c	-1.91257	0.149631
BM_PLI_UTI	Emp2	0.401298	0.172404
BM_PLI_UTI	Birc5	-0.335448	0.193716
BM_PLI_UTI	Tk1	-1.10675	0.388514
BM_PLI_UTI	Col4a3	0.679321	0.456952
BM_PLI_UTI	Shcbp1	0.254234	0.520285
BM_PLI_UTI	Itgb2	0.84762	0.581849
BM_PLI_UTI	Hmmr	0.499666	0.611405
BM_PLI_UTI	Ect2	0.495543	0.703648
BM_PLI_UTI	Ankrd1	1.94953	0.812101
BM_PLI_UTI	Top2a	-0.11847	0.826373
LHS_PLI_UTI	Tgm2	3.62134	8.4212e-115
LHS_PLI_UTI	Tspan3	1.55899	2.99442e-46
LHS_PLI_UTI	Pdlim2	2.66003	2.38041e-44
LHS_PLI_UTI	Crim1	1.56152	9.09272e-43
LHS_PLI_UTI	Marcks	1.48742	1.16422e-36
LHS_PLI_UTI	Emp2	1.39054	2.32328e-24
LHS_PLI_UTI	Sgk1	1.1755	2.45414e-23
LHS_PLI_UTI	Itgb5	1.19124	1.23119e-22
LHS_PLI_UTI	Tgfb2	-2.54931	1.90821e-18
LHS_PLI_UTI	Bicc1	1.46157	5.36835e-18
LHS_PLI_UTI	Phgdh	2.42677	2.92123e-16
LHS_PLI_UTI	Thbs1	-2.71462	3.44184e-16
LHS_PLI_UTI	Amotl2	0.429175	6.80653e-11
LHS_PLI_UTI	Lhfp	-0.0137317	2.89171e-10
LHS_PLI_UTI	Dab2	-3.32505	3.46617e-09
LHS_PLI_UTI	Gas6	-1.15481	4.51491e-07
LHS_PLI_UTI	Ndrg1	-0.863419	2.12603e-05
LHS_PLI_UTI	Tns1	-2.63661	0.000164794
LHS_PLI_UTI	Tk1	1.15512	0.00137597
LHS_PLI_UTI	Serpine1	-2.6796	0.00299303
LHS_PLI_UTI	Tnnt2	0.52061	0.00300226
LHS_PLI_UTI	Asap1	-1.14762	0.00467067
LHS_PLI_UTI	Dusp1	-1.15624	0.0339966
LHS_PLI_UTI	Agfg2	-1.64813	0.0349785
LHS_PLI_UTI	Fgf2	-2.85568	0.0861974
LHS_PLI_UTI	Dut	-2.0782	0.0985836
LHS_PLI_UTI	Fstl1	-2.1213	0.132185
LHS_PLI_UTI	Birc5	-2.01016	0.153832
LHS_PLI_UTI	Slit2	-2.46702	0.157051
LHS_PLI_UTI	Ggh	-0.290115	0.183081
LHS_PLI_UTI	Cdkn2c	0.95156	0.183098
LHS_PLI_UTI	Fscn1	-0.291272	0.24505
LHS_PLI_UTI	Ect2	-0.968848	0.293166
LHS_PLI_UTI	Etv5	-2.04475	0.293506
LHS_PLI_UTI	Axl	-0.825065	0.32251
LHS_PLI_UTI	Cdc20	0.775974	0.346669
LHS_PLI_UTI	Dlc1	-0.234729	0.350113
LHS_PLI_UTI	Ankrd1	-2.30846	0.38594
LHS_PLI_UTI	Top2a	-0.463632	0.38672
LHS_PLI_UTI	Sh2d4a	-1.00598	0.456773
LHS_PLI_UTI	Gls	-0.332073	0.529999
LHS_PLI_UTI	Flna	-0.736442	0.553353
LHS_PLI_UTI	Stmn1	-1.02698	0.581656
LHS_PLI_UTI	Col4a3	0.580229	0.648998
LHS_PLI_UTI	Gadd45b	-0.527242	0.649757
LHS_PLI_UTI	Shcbp1	1.57217	0.684016
LHS_PLI_UTI	Hexb	-0.122154	0.702097
LHS_PLI_UTI	Hmmr	1.8176	0.747799
LHS_PLI_UTI	Mdfic	-0.962862	0.793935
LHS_PLI_UTI	Pmp22	-0.644999	0.853553
LHS_PLI_UTI	Schip1	-0.570746	0.873785
LHS_PLI_UTI	Itgb2	0.0104136	0.929513
LHS_PLI_UTI	Ddah1	-0.180459	0.987889
