# Supplementary material for: Host response during unresolved urinary tract infection alters female mammary tissue homeostasis through collagen deposition and TIMP1
Source: Nat Commun. 2024 Apr 16;15:3282. doi: 10.1038/s41467-024-47462-7 (PMC11021735; doi:10.1038/s41467-024-47462-7)
Supplement: Supplementary file 8 — Supplementary Data 5 [file 41467_2024_47462_MOESM8_ESM.xlsx]

## Sheet: Supp. Data 5
Supp. Data 5. Log2FC and p-values for genes included in the Neutrophil Recruitment Signature in NP Epithelial Clusters (Fig. 4A); avg_log2FC: log fold-change of the average expression between two groups, positive values indicate that that feature is highly expressed in defined cluster and condition, negative values indicate that that feature is lowly expressed in defined cluster and condition.
cluster	gene	avg_log2FC	p_val
BM_No-UTI	Vcan	2.80836	1.36431e-77
BM_No-UTI	Saa3	2.72108	7.06168e-37
BM_No-UTI	Clec4d	2.5197	4.99659e-35
BM_No-UTI	Ccl9	-1.19936	2.0853e-29
BM_No-UTI	Greb1	-0.0699955	1.89472e-27
BM_No-UTI	Pgr	-4.03152	7.67009e-27
BM_No-UTI	S100a9	-2.29652	6.20696e-26
BM_No-UTI	Cxcl1	-1.55814	1.06483e-20
BM_No-UTI	Timp1	1.31668	1.62928e-18
BM_No-UTI	Clec4e	0.0723887	1.09412e-17
BM_No-UTI	Cxcl2	-3.30583	3.1925e-07
BM_No-UTI	Ccl6	-6.95073	0.0865541
LASP_No-UTI	Clec4e	1.24047	2.79263e-149
LASP_No-UTI	Clec4d	-0.670131	2.01238e-96
LASP_No-UTI	Pgr	-3.47933	3.13434e-44
LASP_No-UTI	Greb1	-3.65469	3.98678e-40
LASP_No-UTI	Timp1	0.10746	3.18534e-17
LASP_No-UTI	Ccl9	4.03277	2.68254e-12
LASP_No-UTI	Saa3	1.71177	8.39072e-11
LASP_No-UTI	Vcan	-2.91804	4.06756e-10
LASP_No-UTI	Ccl6	0.561853	3.96923e-05
LASP_No-UTI	Cxcl2	-2.47816	0.0607556
LASP_No-UTI	Cxcl1	-0.0251302	0.390322
LASP_No-UTI	S100a9	-1.23133	0.747847
LHS_No-UTI	Clec4e	1.6023	3.01666e-67
LHS_No-UTI	Saa3	-1.33539	6.87415e-58
LHS_No-UTI	Pgr	1.51756	6.01619e-54
LHS_No-UTI	Greb1	0.815908	2.28727e-50
LHS_No-UTI	Ccl6	-2.66488	4.68679e-21
LHS_No-UTI	Clec4d	-0.073883	1.71329e-11
LHS_No-UTI	Timp1	-0.823844	8.35257e-09
LHS_No-UTI	Cxcl1	-1.12363	2.08631e-07
LHS_No-UTI	Ccl9	-1.17896	1.75664e-05
LHS_No-UTI	Cxcl2	-3.02208	0.0402697
LHS_No-UTI	Vcan	-4.85857	0.539226
LASP_UTI	Clec4e	-0.0895783	0
LASP_UTI	Clec4d	0.478085	3.00794e-256
LASP_UTI	Saa3	-1.73757	2.72561e-111
LASP_UTI	Vcan	-5.97348	1.32227e-66
LASP_UTI	S100a9	2.2766	6.0985e-31
LASP_UTI	Pgr	-4.98839	9.78403e-31
LASP_UTI	Timp1	0.121035	5.72453e-11
LASP_UTI	Ccl9	-1.14881	2.8437e-09
LASP_UTI	Greb1	-4.01909	5.17705e-09
LASP_UTI	Ccl6	2.82355	3.20987e-05
LASP_UTI	Cxcl2	2.89662	0.0103064
LASP_UTI	Cxcl1	1.68548	0.887694
LHS_UTI	Clec4e	1.03448	0
LHS_UTI	Clec4d	-0.466671	5.66635e-287
LHS_UTI	Pgr	2.82666	1.97684e-166
LHS_UTI	Saa3	-2.35034	6.50264e-64
LHS_UTI	Ccl9	-2.81292	8.59376e-43
LHS_UTI	Greb1	2.32695	2.24419e-28
LHS_UTI	Timp1	-1.18849	1.17364e-21
LHS_UTI	Cxcl2	-1.61543	1.81998e-15
LHS_UTI	Cxcl1	-1.27364	3.37298e-07
LHS_UTI	Vcan	-3.23772	0.00460819
LHS_UTI	S100a9	-0.217817	0.17026
LHS_UTI	Ccl6	-3.34308	0.564015
BM_UTI	Vcan	3.44391	1.62326e-100
BM_UTI	Greb1	-0.496638	1.57359e-55
BM_UTI	S100a9	-0.397289	1.02785e-43
BM_UTI	Pgr	-4.73008	1.22605e-31
BM_UTI	Clec4e	5.44009	1.25607e-22
BM_UTI	Ccl6	0.0781668	4.06951e-21
BM_UTI	Ccl9	-2.2173	2.0279e-07
BM_UTI	Clec4d	1.59277	2.2919e-07
BM_UTI	Cxcl1	-0.530397	1.72612e-06
BM_UTI	Cxcl2	-0.00852433	0.0134087
BM_UTI	Saa3	1.83915	0.160675
BM_UTI	Timp1	0.319461	0.241749
