# Supplementary material for: Host response during unresolved urinary tract infection alters female mammary tissue homeostasis through collagen deposition and TIMP1
Source: Nat Commun. 2024 Apr 16;15:3282. doi: 10.1038/s41467-024-47462-7 (PMC11021735; doi:10.1038/s41467-024-47462-7)
Supplement: Supplementary file 9 — Supplementary Data 6 [file 41467_2024_47462_MOESM9_ESM.xlsx]

## Sheet: Supp. Data 6
Sup. Data 6 Log2FC and p-values for genes included in the Neutrophil Recruitment Signature in PLI Epithelial Clusters (Fig. S6A); avg_log2FC: log fold-change of the average expression between two groups, positive values indicate that that feature is highly expressed in defined cluster and condition, negative values indicate that that feature is lowly expressed in defined cluster and condition.
cluster	gene	avg_log2FC	p_val
LASP_PLI_PBS	Pgr	-6.11666	2.00059e-116
LASP_PLI_PBS	Cxcl1	0.805351	1.30486e-105
LASP_PLI_PBS	Cxcl2	0.849568	8.95742e-76
LASP_PLI_PBS	Greb1	-7.49024	1.46511e-25
LASP_PLI_PBS	Vcan	-1.86517	1.98837e-22
LASP_PLI_PBS	Cd44	-0.273508	5.94284e-06
LASP_PLI_PBS	Timp1	0.0234085	0.000122939
LASP_PLI_PBS	Saa3	2.55717	0.0864269
LASP_PLI_PBS	S100a9	2.14717	0.273605
LASP_PLI_PBS	Ccl9	0.302742	0.356021
LASP_PLI_PBS	Ccl6	1.98145	0.516311
LASP_PLI_PBS	Clec4d	0.170034	0.606954
LASP_PLI_PBS	Clec4e	-0.51987	0.941862
LHS_PLI_PBS	Pgr	5.17868	0
LHS_PLI_PBS	Greb1	4.44998	3.36596e-114
LHS_PLI_PBS	Cd44	-2.94641	2.97637e-74
LHS_PLI_PBS	Cxcl2	-2.58232	4.52283e-46
LHS_PLI_PBS	Cxcl1	-2.31677	2.42167e-44
LHS_PLI_PBS	Timp1	-1.72016	0.000324947
LHS_PLI_PBS	Saa3	-0.122397	0.00071863
LHS_PLI_PBS	Vcan	-2.5875	0.0156393
LHS_PLI_PBS	Ccl9	-0.735025	0.303778
LHS_PLI_PBS	S100a9	-1.92383	0.360997
LHS_PLI_PBS	Clec4d	-0.0501683	0.532896
LHS_PLI_PBS	Ccl6	0.0664359	0.695378
LHS_PLI_PBS	Clec4e	2.50439	0.739183
BM_PLI_PBS	Vcan	3.02573	5.16078e-75
BM_PLI_PBS	Cd44	0.89849	3.07559e-39
BM_PLI_PBS	Cxcl2	-1.47518	1.97275e-34
BM_PLI_PBS	Cxcl1	-1.30545	1.03549e-21
BM_PLI_PBS	Pgr	-2.02615	0.000151802
BM_PLI_PBS	Timp1	0.37921	0.0925015
BM_PLI_PBS	Saa3	-1.37891	0.282217
BM_PLI_PBS	S100a9	-2.27181	0.302737
BM_PLI_PBS	Ccl6	-1.08937	0.337418
BM_PLI_PBS	Clec4d	-0.398144	0.481703
BM_PLI_PBS	Greb1	-0.722126	0.501024
BM_PLI_PBS	Clec4e	2.15641	0.70714
BM_PLI_PBS	Ccl9	0.817777	0.815013
LASP_PLI_UTI	Pgr	-5.75758	3.50542e-45
LASP_PLI_UTI	Vcan	-1.67214	6.87056e-11
LASP_PLI_UTI	Greb1	-6.66524	1.51959e-10
LASP_PLI_UTI	Cd44	0.192459	3.49937e-06
LASP_PLI_UTI	Cxcl1	-0.0120338	0.000425908
LASP_PLI_UTI	Cxcl2	-0.00387872	0.0102699
LASP_PLI_UTI	Saa3	-2.44273	0.0196373
LASP_PLI_UTI	Clec4e	-0.347091	0.370623
LASP_PLI_UTI	Clec4d	-0.975452	0.405021
LASP_PLI_UTI	Ccl6	-1.88585	0.657282
LASP_PLI_UTI	S100a9	-0.977255	0.686697
LASP_PLI_UTI	Ccl9	0.0974672	0.824942
LASP_PLI_UTI	Timp1	0.276248	0.983099
BM_PLI_UTI	Vcan	2.86177	8.72123e-69
BM_PLI_UTI	Cxcl2	-2.63001	2.18557e-45
BM_PLI_UTI	Cxcl1	-2.06218	5.66063e-35
BM_PLI_UTI	Cd44	0.734902	3.41452e-26
BM_PLI_UTI	Pgr	-2.39624	0.00276147
BM_PLI_UTI	Timp1	-0.506221	0.0130821
BM_PLI_UTI	Ccl9	-0.630157	0.321367
BM_PLI_UTI	Greb1	0.507186	0.344363
BM_PLI_UTI	S100a9	-1.81896	0.378397
BM_PLI_UTI	Ccl6	-0.636528	0.41227
BM_PLI_UTI	Saa3	-2.29209	0.460629
BM_PLI_UTI	Clec4d	0.0547001	0.547628
BM_PLI_UTI	Clec4e	2.60925	0.748192
LHS_PLI_UTI	Pgr	4.25644	6.48972e-288
LHS_PLI_UTI	Greb1	4.68611	1.14276e-100
LHS_PLI_UTI	Cd44	-2.11941	1.81768e-20
LHS_PLI_UTI	Cxcl1	-2.05781	5.13885e-16
LHS_PLI_UTI	Cxcl2	-1.84716	1.6795e-14
LHS_PLI_UTI	Clec4e	5.96407	1.50157e-06
LHS_PLI_UTI	Clec4d	4.5486	0.0213751
LHS_PLI_UTI	Ccl6	2.38142	0.147167
LHS_PLI_UTI	Timp1	-1.34002	0.226821
LHS_PLI_UTI	Ccl9	1.98912	0.316745
LHS_PLI_UTI	Saa3	-1.53922	0.355569
LHS_PLI_UTI	S100a9	-0.50103	0.577024
LHS_PLI_UTI	Vcan	-0.84683	0.921656
