# Supplementary material for: Host response during unresolved urinary tract infection alters female mammary tissue homeostasis through collagen deposition and TIMP1
Source: Nat Commun. 2024 Apr 16;15:3282. doi: 10.1038/s41467-024-47462-7 (PMC11021735; doi:10.1038/s41467-024-47462-7)
Supplement: Supplementary file 11 — Source Data [file 41467_2024_47462_MOESM11_ESM.xlsx]

## Sheet: Fig1B
PBS	UTI	TMS	Duct Count (half of gland)
123	163	120
136	193	104
125	143	106
127	169	126

## Sheet: Fig1C
Mammary duct lumen area
Condition 1:	PBS
Mouse No.	1	2	3	4	5	6	7	8	9
Duct 1	1096.38	2542.16	216.867	518.07	7468.75	718.75	2937.5	156.25	336
Duct 2	2329.31	32.128	457.829	618.471	268.75	368.75	75	1075	160
Duct 3	112.449	88.353	485.942	409.637	12.5	825	2306.25	93.75	392
Duct 4	285.139	28.112	265.059	224.899	468.75	31.25	756.25	281.25	336
Duct 5	220.883	6349.37	184.738	421.685	287.5	50	175	118.75	416
Duct 6	514.054	835.338	586.343	7003.99	3168.75	87.5	2725	425	816
Duct 7	502.006	799.194	626.504	819.274	1537.5	1268.75	306.25	3231.25	1680
Duct 8	204.818	192.77	907.627	140.562	3856.25	287.5	425	2800	84
Duct 9	224.899	56.225	678.712	1506.02	11825	275	131.25	168.75	348
Duct 10	1550.19	192.77	240.963	337.348	62.5	62.5	6200	2156.25	464
Duct 11	131562	36.144	39758.9	421.685	27006.2	1712.5	506.25	62.5	1020
Duct 12	236.947	2341.36	22377.4	96.385	350	318.75	312.5	18.75	660
Duct 13	152.61	1570.28	48321.1	1823.29	2612.5	725	218.75	62.5	2060
Duct 14	650.6	3132.52	3421.67	730.921	3900	275	7950	6000	4692
Duct 15	152.61	28855.3	96.385	253.011	5731.25	112.5	12.5	131.25	68
Duct 16	112.449	6449.77	80.321	40.16	14700	1406.25	493.75	156.25	1312
Duct 17	244.979	5823.27	2755.01	658.632	562.5	293.75	75	1487.5	64
Duct 18	14514	514.054	196.786	88.353	1068.75	1425	87.5	500	1992
Duct 19	104.417	224.899	120.481	321.284	1631.25	1200	318.75	68.75	344
Duct 20	477.91	92.369	64.257	851.402	431.25	512.5	537.5	1425	592
Duct 21	168.674	389.557	1012.04	421.685	756.25	68.75	37.5	737.5	2236
Duct 22	779.113	41839.2	11722.8	96.385	175	456.25	18.75	1981.25	508
Duct 23	325.3	2140.55	164.658	1823.29	268.75	156.25	21543.8	162.5	628
Duct 24	4481.91	2317.26	405.621	730.921	200	68.75	1875	175	232
Duct 25	2216.86	269.075	305.22	253.011	2325	68.75	2443.75	287.5	240
Duct 26	46782.9	12261	811.242	40.16	2437.5	100	1350	537.5	2612
Duct 27	168.674	1112.44	1959.83	658.632	68.75	443.75	7925	1193.75	1124
Duct 28	188.754	128.514	261.043	88.353	2018.75	156.25	306.25	318.75	972
Duct 29	433.733	152.61	76.305	321.284	1881.25	6656.25	581.25	56.25	2312
Duct 30	313.252	108.433	349.396	851.402	318.75	8543.75	293.75	168.75	664
Duct 31	41136.4	9168.64	19248.9	4188.74	5725	218.75	1425	112.5	7784
Duct 32	3999.98	2377.5	196.786	152.61	281.25	912.5	343.75	900	1500
Duct 33	799.194	2903.6	116.465	313.252	13618.8	1137.5	181.25	2787.5	5808
Duct 34	1096.38	2574.29	397.589	3244.97	156.25	2350	1700	725	400
Duct 35	30289	2493.97	28.112	1947.78	2131.25	156.25	893.75	168.75	6928
Duct 36	212.851	1847.38	28.112	738.953	531.25	231.25	137.5	250	1532
Duct 37	1140.56	120.481	108.433	204.818	3918.75	106.25	68.75	150	1796
Duct 38	112.449	152.61	128.514	112.449	2743.75	362.5	443.75	681.25	28
Duct 39	883.531	357.428	168.674	1473.89	15050	218.75	943.75	81.25	1196
Duct 40	2646.58	261.043	100.401	1698.79	468.75	2118.75	6.25	125	100
Duct 41	425.701	979.916	192.77	31879.4	3718.75	1406.25	493.75	618.75	356
Duct 42	18650.5	497.99	60.241	293.172	662.5	762.5	650	406.25	3524
Duct 43	417.669	1441.76	377.509	429.717	25	587.5	118.75	193.75	880
Duct 44	6690.74	309.236	84.337	17281.1	4850	87.5	1400	1593.75	1988
Duct 45	61927.5	461.846	220.883	867.466	125	268.75	1906.25	243.75	140
Duct 46	132.53	156.626	293.172	96.385	1250	43.75	1300	137.5	188
Duct 47	152.61	1839.35	1116.46	19915.6	450	250	100	87.5	1364
Duct 48	128.514	4493.96	76.305	746.985	12.5	1500	837.5	175	1656
Duct 49	795.178	465.862	775.097	843.37	937.5	1100	587.5	187.5	236
Duct 50	265.059	269.075	353.412	309.236	1137.5	5581.25	25	318.75	184
Condition 2:	UTI
Mouse No.	1	2	3	4	5	6	7	8
Duct 1	9987.91	3325.29	93405.2	161194	35293.8	1218.75	9437.5	7356.25
Duct 2	29891.4	5963.83	9425.67	368.75	4700	112.5	506.25	2612.5
Duct 3	8883.5	80.321	301.204	225	275	2125	1418.75	28431.2
Duct 4	11056.2	200.802	421.685	400	1068.75	7912.5	431.25	93.75
Duct 5	15060.2	148.594	127983	468.75	2250	34593.8	125	687.5
Duct 6	6168.65	44.177	341.364	343.75	337.5	3368.75	475	1362.5
Duct 7	128.514	164.658	60.241	16062.5	5112.5	2768.75	1981.25	112.5
Duct 8	140.562	795.178	108.433	7218.75	2868.75	4043.75	2281.25	331.25
Duct 9	297.188	1570.28	4184.72	70206.2	1431.25	406.25	218.75	1193.75
Duct 10	598.391	397.589	64.257	181.25	1162.5	2818.75	1443.75	612.5
Duct 11	1104.41	4084.32	4951.79	375	1993.75	2031.25	1706.25	175
Duct 12	168.674	3465.85	4028.1	1037.5	13662.5	225	8925	9856.25
Duct 13	104.417	1903.61	80.321	2350	893.75	1156.25	581.25	431.25
Duct 14	136.546	4453.8	68.273	650	11068.8	1593.75	4168.75	5831.25
Duct 15	240.963	124.497	11152.6	193.75	4318.75	6681.25	2162.5	550
Duct 16	8779.08	32.128	481.926	1325	1087.5	5250	6506.25	2337.5
Duct 17	5164.64	305.22	361.444	21331.2	13206.2	7593.75	2343.75	11106.2
Duct 18	1196.78	726.905	530.118	5900	1312.5	5793.75	1181.25	5550
Duct 19	1228.91	373.492	168.674	1400	1387.5	8193.75	3418.75	450
Duct 20	638.552	132.53	236.947	1793.75	4500	13056.2	112994	3900
Duct 21	1028.11	273.091	11449.8	518.75	1506.25	100	5400	981.25
Duct 22	6803.19	48863.3	96.385	75	437.5	143.75	9875	2831.25
Duct 23	1867.46	160.642	52.209	506.25	1737.5	206.25	2737.5	8918.75
Duct 24	369.476	361.444	425.701	693.75	181.25	6237.5	1968.75	375
Duct 25	3257.01	349.396	152.61	15618.8	662.5	3000	9306.25	2350
Duct 26	1232.93	128.514	1698.79	693.75	400	1550	1081.25	137.5
Duct 27	20333.3	128.514	9345.34	237.5	487.5	293.75	10693.8	931.25
Duct 28	9361.41	40.16	20116.4	425	23206.2	1931.25	450	1006.25
Duct 29	7257	16943.7	40.16	75	125	562.5	3175	125
Duct 30	244.979	1008.03	566.263	1631.25	437.5	150	268.75	100
Duct 31	606.423	718.873	578.311	6781.25	1950	1868.75	4806.25	1850
Duct 32	64.257	493.974	116.465	512.5	7243.75	4125	3868.75	32118.8
Duct 33	441.765	461.846	4353.4	125	131.25	393.75	11443.8	118.75
Duct 34	1638.55	24586.2	36.144	318.75	6531.25	812.5	318.75	1137.5
Duct 35	3714.84	152.61	2839.35	175	412.5	762.5	481.25	2387.5
Duct 36	24.096	469.878	116.465	887.5	1362.5	4006.25	156.25	2706.25
Duct 37	48.193	1510.03	60.241	212.5	706.25	23600	62.5	2081.25
Duct 38	1361.44	1377.51	855.418	575	518.75	4962.5	2318.75	1525
Duct 39	42409.5	96.385	64.257	87.5	50	2137.5	10106.2	5862.5
Duct 40	9879.48	92.369	96.385	200	281.25	15818.8	87.5	50
Duct 41	59919.4	2192.76	3594.36	181.25	9643.75	750	82056.2	425
Duct 42	16646.5	10558.2	381.525	762.5	1606.25	2456.25	5606.25	14850
Duct 43	582.327	156.626	108.433	318.75	556.25	38375	25	4487.5
Duct 44	477.91	1389.55	445.781	400	537.5	956.25	1000	1256.25
Duct 45	6216.84	389.557	96.385	1200	281.25	443.75	1312.5	4656.25
Duct 46	21698.7	132.53	68.273	293.75	887.5	493.75	737.5	612.5
Duct 47	3024.08	5983.91	27734.8	8706.25	731.25	693.75	4743.75	118.75
Duct 48	49469.7	297.188	61666.4	993.75	537.5	50	162.5	2743.75
Duct 49	176.706	124.497	1136.54	256.25	1406.25	1131.25	1443.75	1318.75
Duct 50	51365.3	1510.03	4682.71	1843.75	3662.5	231.25	1637.5	350
Condition 3:	UTI+TMS
Mouse No.	1	2	3	4	5
Duct 1	1231.25	2400	2343.75	187.5	181.25
Duct 2	81.25	756.25	231.25	231.25	137.5
Duct 3	100	56.25	2868.75	212.5	293.75
Duct 4	662.5	712.5	106.25	893.75	4437.5
Duct 5	150	3762.5	3000	87.5	931.25
Duct 6	125	575	700	1137.5	1293.75
Duct 7	37.5	887.5	1143.75	612.5	512.5
Duct 8	25906.2	487.5	943.75	325	93.75
Duct 9	912.5	237.5	1368.75	375	1125
Duct 10	325	225	1675	47981.2	300
Duct 11	87.5	575	281.25	2618.75	200
Duct 12	1293.75	1475	231.25	87.5	7700
Duct 13	231.25	318.75	2812.5	775	1900
Duct 14	368.75	1506.25	268.75	668.75	300
Duct 15	368.75	2081.25	12118.8	68.75	106.25
Duct 16	450	2856.25	27056.2	2887.5	762.5
Duct 17	100	1862.5	418.75	512.5	612.5
Duct 18	587.5	3300	975	1000	4118.75
Duct 19	318.75	681.25	31.25	368.75	393.75
Duct 20	18.75	862.5	1075	3718.75	10925
Duct 21	406.25	3512.5	1268.75	2725	612.5
Duct 22	131.25	81.25	3375	1368.75	418.75
Duct 23	5337.5	825	1600	2093.75	1268.75
Duct 24	462.5	3975	3787.5	12012.5	937.5
Duct 25	125	1562.5	456.25	881.25	481.25
Duct 26	256.25	81.25	481.25	118.75	1150
Duct 27	16462.5	31.25	131.25	1281.25	568.75
Duct 28	268.75	50	512.5	1687.5	231.25
Duct 29	50	118.75	175	762.5	231.25
Duct 30	325	2518.75	1137.5	643.75	787.5
Duct 31	312.5	868.75	318.75	106.25	593.75
Duct 32	7150	431.25	1243.75	318.75	418.75
Duct 33	12300	12.5	131.25	125	1743.75
Duct 34	31.25	1175	75	481.25	337.5
Duct 35	218.75	1006.25	14118.8	75	293.75
Duct 36	31.25	200	281.25	381.25	650
Duct 37	1106.25	25	17543.8	650	10075
Duct 38	50	37.5	650	3550	1175
Duct 39	118.75	50	206.25	431.25	306.25
Duct 40	93.75	1343.75	431.25	3493.75	700
Duct 41	1406.25	1168.75	16912.5	1625	3050
Duct 42	787.5	100	975	218.75	1312.5
Duct 43	212.5	4237.5	1925	3818.75	162.5
Duct 44	143.75	1843.75	1325	831.25	2868.75
Duct 45	231.25	525	375	3650	575
Duct 46	43.75	12.5	1150	725	487.5
Duct 47	181.25	5562.5	312.5	3381.25	162.5
Duct 48	237.5	362.5	781.25	2025	375
Duct 49	218.75	1037.5	1175	7981.25	200
Duct 50	450	3281.25	1268.75	562.5	2731.25
	1650.12	1233.12	2675.5	2455.12	1424.62

## Sheet: Fig1E
Perilipin+ cells
Condition 1:	PBS
Mouse No.	1	2	3
Image 1	174	159	415
Image 2	193	168	543
Image 3	386	109	758
Image 4	299	94	651
Image 5	197	113	218
Image 6	152	229	765
Image 7	168	327	330
Image 8	148	703	630
Image 9	212	225	559
Image 10	453	231	731
Condition 2:	UTI
Mouse No.	1	2	3
Image 1	498	454	1074
Image 2	940	396	1295
Image 3	833	515	1144
Image 4	618	398	1324
Image 5	574	539	1384
Image 6	829	330	933
Image 7	340	443	935
Image 8	543	491	666
Image 9	841	397	460
Image 10	611	369	729
Condition 3:	UTI+TMS
Mouse No.	1	2	3
Image 1	5.2933	5.0626	4.86753
Image 2	6.33683	4.52179	5.39816
Image 3	6.03548	4.8828	5.20949
Image 4	6.33859	4.63473	5.29832
Image 5	6.36647	4.57471	5.09987
Image 6	5.86647	4.59512	4.59512
Image 7	5.01064	4.91265	4.96981
Image 8	5.68017	4.69135	5.09987
Image 9	5.80814	4.75359	4.90527
Image 10	5.51745	5.00395	5.11199

## Sheet: Fig1G
Condition 1:	PBS								% area fraction
Mouse No.	1	2	3	4	5	6	7	8
Image 1	11.038	5.08	2.274	6.466	18.932	5.042	10.38	6.469
Image 2	7.434	6.799	3.886	4.555	13.379	4.202	11.214	6.726
Image 3	9.233	11.516	5.139	8.042	10.476	4.048	8.785	5.258
Image 4	11.754	12.188	5.573	5.795	11.577	13.387	5.048	9.081
Image 5	17.153	9.038	7.523	4.74	14.82	4.1	8.004	10.503
Image 6	10.737	8.579	7.207	4.791	14.364	2.673	8.585	8.465
Image 7	9.383	8.059	3.54	3.69	6.409	5.545	6.611	7.32
Image 8	16.027	10.598	4.797	3.989	26.497	3.623	6.27	6.717
Image 9	20.696	4.204	4.258	6.052	7.975	3.072	6.062	5.857
Image 10	7.3	6.407	4.578	2.763	5.928	3.724	4.24	5.672
Condition 2:	UTI
Mouse No.	1	2	3	4	5	6	7	8
Image 1	11.699	33.75	9.296	13.943	18.273	13.272	18.497	13.055
Image 2	14.227	51.774	12.998	11.841	17.617	11.096	15.405	6.594
Image 3	10.579	22.918	14.123	36.181	13.193	9.455	11.503	7.325
Image 4	7.855	20.784	27.992	32.136	18.366	7.92	9.135	7.331
Image 5	13.318	14.412	11.805	15.948	22.992	18.108	13.424	6.885
Image 6	18.897	22.274	11.375	18.38	22.827	17.241	8.967	6.687
Image 7	7.348	9.288	9.961	31.048	11.03	10.16	11.161	4.762
Image 8	8.381	10.199	12.425	16.026	13.046	21.096	12.542	15.96
Image 9	10.41	9.722	16.339	13.023	10.903	11.989	10.249	10.796
Image 10	6.045	7.738	12.506	10.946	24.027	10.107	9.426	9.57
Condition 3:	UTI+TMS
Mouse No.	1	2	3	4	5	6	7	8
Image 1	2.949	6.621	5.669	4.183	17.509	5.986	11.949	11.744
Image 2	5.036	18.135	5.027	12.871	16.172	12.683	4.738	2.751
Image 3	4.237	39.206	2.949	4.45	13.801	13.273	10.283	10.576
Image 4	5.968	12.96	6.461	2.273	37.565	20.307	10.873	6.42
Image 5	2.918	9.429	7.563	3.495	12.462	7.902	17.414	5.139
Image 6	5.926	11.911	3.906	5.423	16.671	7.844	4.116	13.853
Image 7	4.396	13.278	2.768	3.212	11.87	26.487	10.013	11.674
Image 8	6.322	7.305	35.041	12.488	16.953	8.634	14.554	18.507
Image 9	6.056	14.914	6.816	3.568	12.524	9.109	7.703	11.461
Image 10	8.113	13.186	3.7	1.735	5.85	6.064	22.94	6.681

## Sheet: Fig1IJ
MouseID	ImageNo	Group	Timepoint	Type 1 (Red)	Type 3 (Green)	% area fraction
1	1	PBS	2 wks p.i.	0.85	0.605
1	2	PBS	2 wks p.i.	2.634	0.484
1	3	PBS	2 wks p.i.	2.962	0.315
1	4	PBS	2 wks p.i.	1.024	0.607
1	5	PBS	2 wks p.i.	1.923	0.483
2	1	PBS	2 wks p.i.	3.458	0.615
2	2	PBS	2 wks p.i.	2.345	0.402
2	3	PBS	2 wks p.i.	2.119	0.658
2	4	PBS	2 wks p.i.	3.868	0.858
2	5	PBS	2 wks p.i.	2.651	0.812
3	1	PBS	2 wks p.i.	1.272	1.103
3	2	PBS	2 wks p.i.	0.608	0.801
3	3	PBS	2 wks p.i.	3.501	1.078
3	4	PBS	2 wks p.i.	1.18	0.512
3	5	PBS	2 wks p.i.	2.319	1.586
4	1	PBS	2 wks p.i.	2.38	1.362
4	2	PBS	2 wks p.i.	5.23	1.679
4	3	PBS	2 wks p.i.	1.688	0.633
4	4	PBS	2 wks p.i.	0.679	0.326
4	5	PBS	2 wks p.i.	0.703	0.225
5	1	UTI	2 wks p.i.	23.094	9.451
5	2	UTI	2 wks p.i.	7.21	2.553
5	3	UTI	2 wks p.i.	6.187	4.336
5	4	UTI	2 wks p.i.	4.653	0.925
5	5	UTI	2 wks p.i.	4.343	0.751
6	1	UTI	2 wks p.i.	26.91	26.391
6	2	UTI	2 wks p.i.	5.38	5.389
6	3	UTI	2 wks p.i.	12.96	9.052
6	4	UTI	2 wks p.i.	5.408	2.531
6	5	UTI	2 wks p.i.	6.941	2.002
7	1	UTI	2 wks p.i.	6.979	1.763
7	2	UTI	2 wks p.i.	5.398	1.322
7	3	UTI	2 wks p.i.	1.566	1.002
7	4	UTI	2 wks p.i.	2.16	0.59
7	5	UTI	2 wks p.i.	1.133	0.506
8	1	UTI	2 wks p.i.	13.685	3.201
8	2	UTI	2 wks p.i.	4.228	0.948
8	3	UTI	2 wks p.i.	8.431	2.287
8	4	UTI	2 wks p.i.	2.824	0.873
8	5	UTI	2 wks p.i.	4.123	0.793
1	1	PBS	2 wks p.i.	0.85	0.605
1	2	PBS	2 wks p.i.	2.634	0.484
1	3	PBS	2 wks p.i.	2.962	0.315
1	4	PBS	2 wks p.i.	1.024	0.607
1	5	PBS	2 wks p.i.	1.923	0.483
2	1	PBS	2 wks p.i.	3.458	0.615
2	2	PBS	2 wks p.i.	2.345	0.402
2	3	PBS	2 wks p.i.	2.119	0.658
2	4	PBS	2 wks p.i.	3.868	0.858
2	5	PBS	2 wks p.i.	2.651	0.812
3	1	PBS	2 wks p.i.	1.272	1.103
3	2	PBS	2 wks p.i.	0.608	0.801
3	3	PBS	2 wks p.i.	3.501	1.078
3	4	PBS	2 wks p.i.	1.18	0.512
3	5	PBS	2 wks p.i.	2.319	1.586
4	1	PBS	2 wks p.i.	2.38	1.362
4	2	PBS	2 wks p.i.	5.23	1.679
4	3	PBS	2 wks p.i.	1.688	0.633
4	4	PBS	2 wks p.i.	0.679	0.326
4	5	PBS	2 wks p.i.	0.703	0.225
5	1	UTI	2 wks p.i.	23.094	9.451
5	2	UTI	2 wks p.i.	7.21	2.553
5	3	UTI	2 wks p.i.	6.187	4.336
5	4	UTI	2 wks p.i.	4.653	0.925
5	5	UTI	2 wks p.i.	4.343	0.751
6	1	UTI	2 wks p.i.	26.91	26.391
6	2	UTI	2 wks p.i.	5.38	5.389
6	3	UTI	2 wks p.i.	12.96	9.052
6	4	UTI	2 wks p.i.	5.408	2.531
6	5	UTI	2 wks p.i.	6.941	2.002
7	1	UTI	2 wks p.i.	6.979	1.763
7	2	UTI	2 wks p.i.	5.398	1.322
7	3	UTI	2 wks p.i.	1.566	1.002
7	4	UTI	2 wks p.i.	2.16	0.59
7	5	UTI	2 wks p.i.	1.133	0.506
8	1	UTI	2 wks p.i.	13.685	3.201
8	2	UTI	2 wks p.i.	4.228	0.948
8	3	UTI	2 wks p.i.	8.431	2.287
8	4	UTI	2 wks p.i.	2.824	0.873
8	5	UTI	2 wks p.i.	4.123	0.793

## Sheet: Fig1L
PBS		UTI		Arbitrary Units (Mean)
350.522	349.25	385.133	373.352
353.276	347.773	375.442	353.781
353.594	348.115	369.453	367.544
352.141	349.437	372.3	372.041
355.255	346.288	395.525	359.212
357.827	348.589	381.538	396.806
355.165	345.354	385.189	359.322
360.984	345.834	370.149	366.231
359.518	365.439	363.081	366.702
422.007	361.388	354.754	360.125
354.136	356.292	373.825	355.399
356.598	376.104	365.156	352.846
360.028	359.513	390.292	369.995
355.534	360.282	351.964	367.035
353.275	361.542	370.499	372.052
379	397.119	399.275	364.57
	372.499	419.561	397.42
		363.962	362.759
		360.88	360.008
		382.435
		377.424

## Sheet: Fig1M
PBS	UTI	Relative Fiber Orientation Angle
60	0
60	0
45	15
15	30
60	30
60	0
15	45
0	0
60	15
15	30
60	30
0	30
30	30
15	15
0	15
45	15
0	30
45	0
45	0
90	30
30	15
30	15
75	0
60	15
30	0
0	30
30	30
30	0
15	30
75	0
60	60
75	0
60	60
60	75
15	30
0	45
30	0
0	15
60	30
0	30
90	15
90	15
45	30
45	45
15	0
30	0
90	30
0	15
60	0
75	0
15	0
45	30
90	75
0	15
45	45
60	30
45	30
45	15
90	15
90	0
30	60
45	45
15	15
60	15
30	30
0	15
15	15
0	0
0	90
0	45
90	60
30	15
45	30
15	45
60	90
30	30
75	60
15	45
75	15
15	15
15	15
15	60
75	0
30	30
75	15
0	60
30	0
15	75
15	0
75	30
45	75
60	75
60	60
0	0
30	30
60	90
90	30
30	30
60	30
30	15
15	15
75	0
15	15
30	30
0	15
60	30
75	0
0	15
30	0
30	0
75	15
15	0
15	30
45	15
0	15
0	30
15	45
45	0
45	15
90	0
75	0
45	15
75	15
0	0
60	0
15	15
0	0
60	15
45	15
75	0
25	0
30	15
75	0
15	75
15	15
60	0
75	0
30	0
75	60
45	15
0	15
45	15
30	15
0	30
15	60
0	30
0	0
30	60
0	15
30	0
45	75
15	15
45	15
0	0
45	30
0	30
15	60
30	0
15	15
0	30
0	45
15	75
15	15
45	15
15	15
0	60
60	15
30	0
60	45
75	0
15	45
15	15
60	15
45	15
60	30
60	0
30	15
45	0
15	30
75	0
75	15
75	30
0	30
0	15
45	45
45	15
15	15
5	45
30	15
75	45
30	60
90	45
30	75
0	30
30	15
45	0
0	0
0	45
0	15
30	30
75	15
15	0
0	0
0	15
0	15
0	15
30	30
30	30
0	0
60	0
45	15
30	0
45	15
30	0
60	45
15	0
15	30
90	0
15	15
75	30
75	0
15	0
75	15
15	0
60	45
45	15
30	0
75	15
45	0
75	60
15	30
60	45
0	15
15	0
30	45
30	15
45	15
30	45
0	15
30	15
60	15
0	60
15	45
15	0
45	0
60	15
0	30
45	45
15	0
15	60
90	90
75	0
30	15
90	0
45	0
30	15
30	30
45	30
45	60
60	75
0	15
0	60
60	0
90	0
75	45
60	15
45	15
60	30
45	0
30	45
0	0
75	60
75	15
0	60
0	15
75	75
30	15
90	30
15	15
75	0
45	45
30	60
60	0
15	75
0	0
75	30
0	30
75	60
15	30
0	15
30	30
0	30
45	15
15	0
15	45
45	75
0	0
75	45
15	0
60	60
30	15
15	15
45	60
0	45
0	0
75	45
60	60
75	30
0	60
45	0
30	45
45	0
60	15
15	15
75	15
45	15
30	45
30	30
30	45
60	75
60	45
0	75
30	30
15	15
0	30
15	30
90	45
0	30
45	30
0	0
75	30
15	15
0	75
45	30
0	15
60	0
45	45
30	75
75	0
75	60
90	15
45	0
45	45
15	90
15	15
0	15
60	15
90	0
0	30
60	30
15	0
60	15
30	15
30	0
0	30
15	60
30	0
45	30
45	75
15	15
0	15
15	60
30	75
90	60
0	0
0	0
30	0
0	15
45	0
15	0
15	60
45	0
45	15
90	0
45	15
15	0
30	15
90	15
60	15
60	0
30	45
45	0
30	15
0	0
0	15
15	15
30	15
30	15
0	15
15	15
45	0
15	15
60	15
45	0
45	0
30	60
0	0
15	15
30	30
60	60
30	0
0	15
30	0
15	15
15	0
30	30
75	60
45	0
0	15
15	45
45	0
0	30
45	0
60	0
30	15
15	45
0	15
45	30
45	60
75	15
75	30
60	15
45	0
45	45
15	30
30	0
15	45
30	15
0	60
45	0
30	15
0	0
0	0
30	30
0	0
15	30
45	15
30	15
60	30
0	75
15	45
30	60
60	30
60	90
0	45
0	0
75	45
0	45
15	30
45	0
0	0
15	45
15	15
45	60
30	75
0	60
45	15
45	15
45	30
75	15
75	30
15	60
15	15
45	30
0	15
90	30
0	30
75	75
75	30
75	0
0	0
90	90
15	15
0	0
75	45
15	0
75	15
30	30
30	0
90	45
75	15
90	0
30	15
15	0
15	0
45	15
90	0
45	15
60	15
45	15
60	0
30	60
15	15
90	0
45	0
15	45
0	0
60	0
15	15
15	45
0	15
0	15
0	0
30	30
45	30
0	75
0	15
15	15
15	15
0	0
15	15
15	15
45	60
15	45
30	0
0	0
30	45
0	15
75	75
45	15
0	0
60	0
60	15
15	30
0	15
30	30
30	0
15	15
0	15
15	15
15	0
30	15
30	0
30	0
30	0
15	0
15	45
75	0
30	0
60	30
30	0
75	90
15	0
0	0
15	0
0	15
0	0
15	15
15	0
45	15
0	15
15	0
0	0
15	0
60	0
15	45
45	15
15	60
45	15
90	45
15	75
60	15
30	15
0	30
0	0
0	15
30	30
45	75
60	15
0	15
0	15
30	0
60	45
30	15
30	30
45	30
15	15
30	15
45	0
0	15
90	60
60	30
30	30
30	30
45	30
30	30
45	0
45	15
45	0
15	0
30	30
15	15
60	0
60	15
0	0
30	15
0	15
45	0
60	45
60	75
15	75
75	30
75	0
60	45
15	75
60	30
0	15
15	45
75	30
60	60
0	60
0	60
45	60
90	90
15	45
90	60
60	15
60	0
75	15
15	75
30	15
15	30
45	0
30	60
45	15
0	60
90	0
45	15
15	0
60	30
30	15
60	45
75	0
45	0
75	45
75	45
0	30
75	15
0	30
60	60
0	15
0	15
30	45
75	45
60	60
60	0
90	30
15	30
15	0
75	15
75	15
15	60
15	30
0	45
60	30
75	45
45	30
60	15
30	30
0	15
60	45
90	0
30	15
0	30
45	15
0	15
30	0
60	15
15	0
0	0
0	0
30	45
0	0
60	15
0	45
45	15
60	0
45	0
15	0
30	30
15	60
60	15
30	45
30	0
60	45
0	15
15	30
75	30
60	15
90	45
90	0
0	60
30	0
30	15
45	0
0	0
0	0
30	15
45	0
75	15
15	0
30	0
15	0
0	0
75	15
0	0
0	45
45	15
30	75
45	0
45	30
30	15
45	60
15	0
15	15
0	15
15	15
30	15
60	0
45	0
15	15
60	15
75	0
15	30
15	15
0	0
15	0
30	0
45	0
30	0
30	15
0	0
60	0
30	15
45	45
45	15
90	45
15	0
15	30
60	15
45	30
0	15
15	0
0	15
0	0
60	15
30	15
15	0
0	15
30	0
45	15
30	0
45	60
0	30
15	15
30	0
15	45
0	0
45	30
75	15
60	0
75	15
15	15
90	0
0	0
75	15
0	0
15	0
45	60
15	15
60	0
75	0
30	45
75	75
90	60
0	60
75	75
75	15
15	0
60	60
15	15
0	45
90	0
60	0
90	0
75	15
60	30
0	15
90	0
75	15
60	30
0	30
0	30
30	75
75	0
90	90
75	0
0	60
0	90
75	30
90	60
15	45
0	0
0	15
15	30
0	30
15	0
45	0
30	0
60	30
45	30
45	60
0	90
0	75
45	0
15	15
15	15
15	0
45	0
75	0
15	15
60	15
30	15
30	15
60	15
90	15
45	75
15	30
0	0
0	0
45	15
45	0
90	0
15	15
90	30
30	90
0	15
30	60
30	15
15	75
30	60
15	30
60	15
15	30
0	0
45	0
75	0
45	15
0	45
75	60
30	75
60	30
0	60
60	60
15	0
15	90
30	15
0	15
15	30
45	75
0	30
15	0
0	15
0	75
15	30
60	0
30	45
15	30
45	45
0	60
15	45
15	15
75	45
0	0
0	15
30	15
15	0
30	0
60	0
30	0
75	15
15	0
0	0
75	15
30	15
60	15
0	30
45	30
60	15
45	0
45	15
45	30
75	15
60	15
75	0
45	0
30	60
0	15
0	15
0	45
30	30
75	0
15	0
30	30
45	0
30	30
0	0
0	0
45	0
60	15
75	30
45	15
45	0
60	15
30	0
0	0
15	0
90	30
90	30
15	15
60	15
60	15
15	0
15	0
15	30
45	0
45	45
15	15
30	0
30	30
15	0
60	45
0	0
15	0
75	15
75	60
0	0
30	0
0	15
30	15
15	0
75	0
0	30
90	15
30	0
15	0
90	0
0	45
45	30
60	30
75	30
0	15
0	15
90	0
60	15
60	45
45	15
15	15
60	75
15	30
0	0
45	15
15	0
30	15
45	15
60	15
90	30
0	15
0	15
15	45
0	0
15	15
60	0
0	45
15	30
0	45
75	30
15	0
0	0
45	0
60	0
0	0
0	15
45	45
15	0
30	15
30	15
15	0
90	15
0	45
15	45
45	60
60	15
0	30
45	45
15	30
30	15
75	15
30	0
45	15
60	0
60	15
75	0
30	15
45	15
90	30
15	15
15	45
60	15
15	30
0	30
45	15
75	30
90	30
0	15
15	30
15	15
0	15
15	0
45	15
30	15
0	15
0	0
15	15
30	0
15	0
30	45
15	15
45	30
45	30
0	0
0	0
75	0
45	15
75	0
15	0
15	0
90	15
45	0
45	0
75	0
45	30
15	0
60	15
15	45
30	15
0	45
0	0
75	15
0	0
30	60
15	15
15	30
45	45
90	45
30	60
45	0
15	0
75	15
0	0
75	30
45	15
15	0
30	30
90	15
30	0
60	30
75	0
45	75
15	15
45	0
30	0
60	75
45	15
0	30
45	15
0	0
45	45
0	15
60	45
30	15
75	30
60	30
15	15
60	30
30	45
0	30
90	0
60	45
0	0
15	0
0	15
15	30
30	30
60	15
75	15
45	15
45	0
45	30
0	0
30	45
30	15
30	0
45	90
15	0
30	15
30	0
30	45
45	15
45	45
60	30
60	30
15	15
15	30
90	15
15	30
90	0
75	30
75	0
75	15
45	15
15	15
60	15
75	0
0	30
30	45
15	45
15	15
45	60
0	0
30	15
45	30
90	0
90	0
45	30
0	15
30	15
0	15
15	15
0	0
60	15
0	15
45	15
15	0
30	0
0	15
75	0
45	15
30	0
15	30
90	0
30	15
45	0
30	0
90	0
75	0
45	15
0	0
15	45
75	0
45	15
75	30
30	0
45	15
75	30
30	0
15	30
60	15
90	0
30	30
45	45
45	30
0	0
0	30
45	15
0	30
15	30
15	30
15	0
30	15
30	15
45	0
75	15
0	15
60	15
60	15
15	15
30	30
15	30
45	15
75	0
15	0
60	0
75	15
45	30
30	15
15	15
30	15
15	0
45	30
60	30
60	15
30	0
30	45
30	30
0	0
60	60
75	45
45	0
0	45
15	0
75	45
75	90
15	0
30	15
0	75
30	0
0	60
0	0
15	45
60	60
45	0
30	30
75	15
15	0
0	15
45	15
60	30
15	45
60	30
45	60
45	30
45	30
15	45
30	15
0	15
30	30
45	45
45	60
30	15
90	15
0	15
0	0
15	45
0	45
0	15
30	15
15	30
15	15
0	15
15	30
45	15
0	15
90	0
45	15
75	15
60	15
75	0
90	0
75	0
0	0
60	30
45	30
30	0
30	15
90	15
0	0
0	15
45	0
45	15
0	0
0	15
15	0
30	0
45	15
30	0
45	45
45	30
15	15
90	0
0	15
30	0
30	45
15	30
15	45
30	15
0	30
75	0
90	30
0	0
45	0
15	30
30	15
75	15
45	0
30	15
90	0
90	0
30	0
45	0
0	45
75	45
30	0
30	30
60	15
30	15
15	30
75	15
60	0
45	0
30	0
30	75
90	30
0	15
0	45
45	0
60	15
0	45
0	15
75	30
0	15
60	15
0	30
30	0
75	15
15	15
15	0
45	0
15	60
75	0
75	0
30	0
15	15
30	15
0	0
75	15
90	0
30	30
30	30
45	15
90	15
60	0
90	0
15	15
90	0
30	15
45	0
60	15
30	0
15	0
15	0
60	15
0	15
30	15
90	15
15	15
45	45
15	0
45	15
30	75
0	30
75	30
0	60
15	75
60	0
75	0
45	0
30	60
30	0
15	15
90	60
15	30
75	60
45	15
75	45
60	15
0	45
45	15
30	45
0	0
45	15
90	0
60	90
30	45
0	15
15	15
0	0
60	75
15	0
0	0
60	30
60	15
75	15
45	0
60	0
0	15
75	15
30	45
0	0
75	15
60	45
60	0
30	0
0	0
90	75
15	75
15	75
30	15
90	75
0	90
15	15
60	30
30	15
15	15
60	0
0	15
75	30
75	75
75	15
0	0
0	0
15	75
30	30
90	45
90	45
60	75
60	0
15	45
30	45
30	30
60	30
30	0
75	15
15	30
15	15
60	30
30	15
0	45
90	0
15	0
0	30
45	45
0	15
30	0
90	30
30	45
15	0
15	15
0	15
30	30
15	0
0	15
0	45
15	15
0	15
30	30
75	15
45	15
15	15
60	15
0	0
60	15
15	30
75	0
0	15
45	0
15	15
45	0
30	15
60	0
0	0
90	15
45	0
0	15
30	0
30	0
0	30
30	15
30	30
45	0
60	15
30	15
45	0
0	15
30	0
15	0
75	15
15	15
0	0
15	15
15	15
60	0
0	0
45	0
75	15
30	15
15	0
30	60
90	0
75	30
75	15
75	0
45	15
0	15
90	15
15	45
90	15
45	0
0	0
0	15
45	15
60	0
90	15
0	15
0	15
30	15
15	15
75	0
0	0
75	30
45	0
0	0
30	0
15	15
45	15
0	15
90	0
60	15
0	15
60	15
60	0
15	0
45	15
75	0
0	15
15	45
45	15
15	45
45	30
15	30
30	30
0	0
15	15
0	15
60	0
15	15
30	30
30	15
0	0
15	30
60	45
60	0
90	0
75	15
30	15
90	0
30	15
75	30
30	15
0	15
90	60
60	15
30	15
90	15
30	0
15	30
60	0
30	15
15	15
0	0
0	45
0	0
45	0
15	30
0	0
45	30
15	75
0	90
75	75
30	0
45	0
30	30
0	60
60	0
30	15
15	15
60	0
60	45
75	0
90	0
90	0
90	45
90	0
75	45
45	30
0	0
60	30
45	75
0	45
90	0
75	75
75	60
30	0
15	30
30	30
15	30
90	75
15	60
0	0
15	0
30	15
15	15
0	0
30	15
15	15
75	60
0	0
30	45
30	45
60	75
30	30
60	90
45	0
0	45
75	15
60	15
0	0
0	75
60	15
0	75
15	15
30	15
15	30
60	45
0	30
45	0
45	90
0	15
30	0
60	60
60	30
30	45
15	15
15	0
15	15
15	0
0	90
45	30
30	0
45	15
75	15
15	0
15	15
0	45
45	0
60	45
30	90
90	0
0	30
45	75
45	90
45	15
15	15
45	0
75	45
0	15
0	15
90	60
60	15
45	75
0	15
90	90
90	90
45	75
15	45
15	0
30	45
45	15
15	60
60	60
75	90
0	45
75	15
30	75
90	75
30	30
75	30
15	0
60	75
45	15
30	30
60	0
0	45
45	15
60	0
0	15
30	15
0	30
0	0
75	60
15	30
15	60
90	15
30	0
30	45
15	30
60	0
15	0
0	30
0	0
30	0
45	15
15	15
30	45
30	30
15	0
0	0
60	30
45	45
0	45
30	15
45	60
0	15
45	15
90	60
15	0
15	75
75	15
30	15
15	30
30	15
0	45
45	0
15	0
60	30
75	30
0	75
0	30
0	30
15	75
15	15
30	0
0	0
0	0
90	45
30	15
15	15
45	75
60	45
0	15
0	45
75	0
15	75
0	60
15	15
0	15
15	30
45	0
15	60
75	0
45	45
0	75
15	45
15	45
15	45
60	45
15	30
45	30
45	30
30	30
60	90
45	60
30	90
30	60
45	45
30	0
0	30
90	90
90	15
15	0
60	30
75	45
75	0
0	15
15	0
15	75
60	15
45	30
30	45
15	0
45	15
60	15
0	75
30	15
0	60
0	0
30	0
60	15
15	0
60	45
75	45
30	60
15	15
60	30
15	75
45	15
0	30
90	30
15	30
30	45
75	45
15	75
45	30
0	90
60	45
75	30
30	15
30	0
30	15
90	15
15	60
0	60
15	0
0	0
15	30
15	60
15	60
90	75
0	30
15	15
0	0
30	0
0	15
30	30
0	45
15	15
30	75
30	45
90	60
15	0
60	90
60	15
0	75
15	0
30	45
45	15
60	0
15	45
75	30
15	0
60	90
45	60
30
60

## Sheet: Fig3C
Condition 1:	PBS				% Area fraction of field
Mouse No.	1	2	3	4
Image 1	2.639	5.998	4.793	8.849
Image 2	4.435	3.619	3.768	5.008
Image 3	3.823	6.481	4.241	4.937
Image 4	2.115	10.369	8.742	3.591
Image 5	3.936	3.387	5.433	2.59
Condition 2:	UTI
Mouse No.	1	2	3	4
Image 1	7.896	8.927	8.996	7.265
Image 2	9.396	10.079	16.989	9.403
Image 3	5.034	13.095	16.486	4.113
Image 4	7.45	8.547	14.024	3.306
Image 5	6.143	7.569	6.657	2.384

## Sheet: Fig3D
Condition 1:	PBS				% Area fraction of field
Mouse No.	1	2	3	4
Image 1	0.611	0.574	0.946	0.08
Image 2	4.17	0.301	0.709	0.599
Image 3	0.231	0.206	0.487	0.97
Image 4	1.709	1.066	1.788	0.527
Image 5	0.621	0.159	0.514	0.776
Condition 2:	UTI
Mouse No.	1	2	3	4
Image 1	0.354	0.615	21.614	1.507
Image 2	3.784	1.842	38.32	1.111
Image 3	4.977	3.151	28.131	1.083
Image 4	1.704	1.764	12.555	1.855
Image 5	6.773	0.678	9.436	0.777

## Sheet: Fig3F
Condition 1:	PBS					% area fraction
Mouse No.	1	2	3	4	5
Image 1	5.913	18.573	26.053	23.805	10.351
Image 2	9.156	12.742	24.707	19.007	16.459
Image 3	9.304	7.859	33.558	59.431	40.01
Image 4	8.974	5.458	20.223	13.087	15.996
Image 5	8.414	8.001	22.064	40.268	11.582
Image 6	15.837	5.417	23.697	11.834	12.389
Image 7	9.546	6.525	19.525	15.64	10.352
Image 8	12.966	6.078	12.816	15.495	10.92
Image 9	11.62	8.735	15.406	24.92	17.703
Image 10	7.903	6.331	7.883	12.331	13.024
Condition 2:	UTI
Mouse No.	1	2	3	4	5	6
Image 1	8.826	12.884	24.165	18.926	30.678	41.322
Image 2	13.226	33.331	19.472	17.849	41.178	12.618
Image 3	18.686	6.807	33.568	33.719	23.259	15.823
Image 4	11.091	13.675	21.251	19.174	24.715	18.83
Image 5	19.735	14.412	14.666	20.177	24.934	17.504
Image 6	10.715	17.407	40.202	19.302	20.115	19.708
Image 7	9.284	12.378	28.945	50.119	24.132	15.74
Image 8	11.366	5.796	19.817	14.725	22.747	12.197
Image 9	13.71	8.226	20.238	20.75	11.065	21.191
Image 10	14.599	9.812	26.58	15.045	13.285	13.045

[truncated: 49 more sheets: Fig4B, Fig4C, Fig4F, Fig4G, Fig4I, Fig5B, Fig5D, Fig5F, Fig5H, Fig5I, Fig5J, Fig5L, S1C, S1D, S1G, S1H, S1I, S1L, S2B, S2D …]
